# Supplementary material for: Embryonic Lethal Phenotyping to Identify Candidate Genes Related with Birth Defects
Source: Int J Mol Sci. 2024 Aug 13;25(16):8788. doi: 10.3390/ijms25168788 (PMC11354474; doi:10.3390/ijms25168788)
Supplement: Supplementary file 1 [file ijms-25-08788-s001.zip › Table S1.xlsx]

## Sheet: Table S1 
Table S1 List of PBmice
	Line Name	Strain	Ensembl Version(Nixin)	chromosome	position	Feature of The Insertion Point	Ensembls No.	GeneName	Homozygosity
	080708007-HRA/PB	FVB	64	19	55819032	Ensembl Gene	ENSMUSG00000024985	Tcf7l2	HO_Embryonic_Lethal
	091208007-HLA/PB	FVB	64	6	17975925	Ensembl Gene	ENSMUSG00000010797	Wnt2	HO_Embryonic_Lethal
	080603007-HRA/PB	FVB	64	10	111511245	Ensembl Gene	ENSMUSG00000020213	Glipr1l1	HO_Embryonic_Lethal
	W39-10/PB	FVB	64	11	79250223	Ensembl Gene	ENSMUSG00000020716	Nf1	HO_Embryonic_Lethal
	081106009-HRB/PB	FVB	64	13	40825930	Ensembl Gene	ENSMUSG00000021359	Tcfap2a	HO_Embryonic_Lethal
	090901064-HRA/PB	FVB	64	18	76403827	Ensembl Gene	ENSMUSG00000024563	Smad2	HO_Embryonic_Lethal
	071218006-HRA/PB	FVB	64	19	17691205	Ensembl Gene	ENSMUSG00000024713	Pcsk5	HO_Embryonic_Lethal
	100114014-HLA/PB	FVB	64	17	26070961	Ensembl Gene	ENSMUSG00000025728	Pigq	HO_Embryonic_Lethal
	B65cR19/PB	FVB	64	1	14243757	Ensembl Gene	ENSMUSG00000025932	Eya1	HO_Embryonic_Lethal
	080603012-HRA/PB	FVB	64	2	129032471	Ensembl Gene	ENSMUSG00000027397	Slc20a1	HO_Embryonic_Lethal
	080925203-HRA/PB	C57	64	4	153479908	Ensembl Gene	ENSMUSG00000029026	Trp73	HO_Embryonic_Lethal
	081125037-HLA/PB	FVB	64	6	134147900	Ensembl Gene	ENSMUSG00000030199	Etv6	HO_Embryonic_Lethal
	100121056-HRA/PB	FVB	64	6	125286328	Ensembl Gene	ENSMUSG00000030340	Scnn1a	HO_Embryonic_Lethal
	080804971-HLA/PB	C57	64	6	101157033	Ensembl Gene	ENSMUSG00000035357	Pdzrn3	HO_Embryonic_Lethal
	100112048-HLA/PB	FVB	64	5	54007740	Ensembl Gene	ENSMUSG00000039191	Rbpj	HO_Embryonic_Lethal
	100105036-HRA/PB	FVB	64	15	8127926	Ensembl Gene	ENSMUSG00000039801	2410089E03Rik	HO_Embryonic_Lethal
	080103044-HRA/PB	FVB	64	11	50100060	Ensembl Gene	ENSMUSG00000050567	Maml1	HO_Embryonic_Lethal
	081225010-HLA/PB	FVB	64	15	81450467	Ensembl Gene	ENSMUSG00000055024	Ep300	HO_Embryonic_Lethal
	081118041-HRA/PB	FVB	64	11	85637652	Ensembl Gene	ENSMUSG00000059439	Bcas3	HO_Embryonic_Lethal
	091217257-HRA/PB	C57	64	5	14758298	Ensembl Gene	ENSMUSG00000061601	Pclo	HO_Embryonic_Lethal
	100318002-HLA/HLB/PB	FVB	64	9	36065525	Ensembl Gene	ENSMUSG00000066767	Gm3867	HO_Embryonic_Lethal
	100316056-HRA/PB	FVB	64	4	155003483	Ensembl Gene	ENSMUSG00000073682	Gm10563	HO_Embryonic_Lethal
	091015233-HRA/PB	C57	64	2	104961895	Ensembl lincRNA	ENSMUSG00000074987	AI314831	HO_Embryonic_Lethal
	091029285-HRA/PB	C57	64	2	128009808	Genscan	GENSCAN00000016717	GENSCAN00000016717	HO_Embryonic_Lethal
	091013046-HRA/PB	FVB	64	9	37559543	Genscan	GENSCAN00000027117	GENSCAN00000027117	HO_Embryonic_Lethal
	100309034-HRA/PB	FVB	64	10	115056006	Genscan	GENSCAN00000029702	GENSCAN00000029702	HO_Embryonic_Lethal
	100114242-HLA/PB	C57	64	9	50467979	Genscan	GENSCAN00000034820	GENSCAN00000034820	HO_Embryonic_Lethal
	100114237-HRA/PB	C57	64	12	55830904	Genscan	GENSCAN00000036577	GENSCAN00000036577	HO_Embryonic_Lethal
	080401235-MLA/PB	C57	64	4	152954986	Genscan	GENSCAN00000038153	GENSCAN00000038153	HO_Embryonic_Lethal
	080115001-HRA/PB	FVB	64	2	9778952	Ensembl Gene	ENSMUSG00000015619	Gata3	HO_Embryonic_Lethal
	Ab21qR58/PB	C57	64	19	25838573	Genscan	GENSCAN00000040670	GENSCAN00000040670	HO_Embryonic_Lethal
	W80qR10/PB	C57	64	19	18766910	Ensembl Gene	ENSMUSG00000024726	2410127L17Rik	HO_Embryonic_Lethal
	080401202-HRA/PB	C57	54	11	93763103	Ensembl Gene	ENSMUSG00000059474	Mbtd1	HO_Embryonic_Lethal
	080508214-HRA/PB	C57	54	12	55745658	Genscan	GENSCAN00000017231	GENSCAN00000017231	HO_Embryonic_Lethal
	080731201-MLA/PB	C57	54	4	152936966	Genscan	GENSCAN00000041193	GENSCAN00000041193	HO_Embryonic_Lethal
	091015207-HRA/PB	C57	64	16	62808675	Ensembl Gene	ENSMUSG00000022911	Arl13b	HO_Embryonic_Lethal(Yale)
	090521022-HRA/PB	FVB	64	13	58317482	EST Gene	BB639564	BB639564	HO_Embryonic_Lethal
	081223006-HLB/PB	FVB	64	14	31466431	EST Gene	BB666664	BB666664	HO_Embryonic_Lethal
	091105265-HLA/PB	C57	64	1	72992929	EST Gene	BX525412	BX525412	HO_Embryonic_Lethal
	100204050-HRB/PB	FVB	64	1	10223643	EST Gene	BY682252	BY682252	HO_Embryonic_Lethal
	091224252-HRA/PB	C57	64	9	13909396	EST Gene	BY706232	BY706232	HO_Embryonic_Lethal
	071204009-HRA/A6/PB	FVB	64	9	36510824	EST Gene	CB193099	CB193099	HO_Embryonic_Lethal
	080929916-HRA/PB	C57	64	13	19293773	EST Gene	ENSMUSESTG00000009584	ENSMUSESTG00000009584	HO_Embryonic_Lethal
	100107045-HRA/PB	FVB	64	8	8614827	EST Gene	ENSMUSESTG00000010470	ENSMUSESTG00000010470	HO_Embryonic_Lethal
	091124030-HRA/PB	FVB	64	11	69228906	EST Gene	ENSMUSESTG00000013298	ENSMUSESTG00000013298	HO_Embryonic_Lethal
	091029335-HRA/PB	C57	64	14	43934972	EST Gene	ENSMUSESTG00000013606	ENSMUSESTG00000013606	HO_Embryonic_Lethal
	090312206-HRA/PB	C57	64	12	55660663	EST Gene	ENSMUSESTG00000015095	ENSMUSESTG00000015095	HO_Embryonic_Lethal
	081218023-HRA/PB	FVB	64	17	82056629	EST Gene	ENSMUSESTG00000019626	ENSMUSESTG00000019626	HO_Embryonic_Lethal
	090423208-MLA/PB	C57	64	7	133266641	Ensembl Gene	ENSMUSG00000000131	Xpo6	HO_Embryonic_Lethal
	090514011-HRA/PB	FVB	64	2	31023953	Ensembl Gene	ENSMUSG00000000194	Gpr107	HO_Embryonic_Lethal
	091013075-HRA/PB	FVB	64	8	109130529	Ensembl Gene	ENSMUSG00000000303	Cdh1	HO_Embryonic_Lethal
	090917065-HRA/PB	FVB	64	11	6460315	Ensembl Gene	ENSMUSG00000000378	Ccm2	HO_Embryonic_Lethal
	100121030-HRA/PB	FVB	64	5	3817301	Ensembl Gene	ENSMUSG00000000600	Krit1	HO_Embryonic_Lethal
	090813057-HRA/PB	FVB	64	6	82677922	Ensembl Gene	ENSMUSG00000000628	Hk2	HO_Embryonic_Lethal
	090820025-HLA/PB	FVB	64	11	75124989	Ensembl Gene	ENSMUSG00000000751	Rpa1	HO_Embryonic_Lethal
	080429022-HRA/PB	FVB	64	8	12669730	Ensembl Gene	ENSMUSG00000000759	Tubgcp3	HO_Embryonic_Lethal
	100304007-HRA/PB	FVB	64	16	18528670	Ensembl Gene	ENSMUSG00000000884	Gnb1l	HO_Embryonic_Lethal
	091009088-HRA/PB	FVB	64	6	3454440	Ensembl Gene	ENSMUSG00000001376	Ccdc132	HO_Embryonic_Lethal
	090908058-HRA/PB	FVB	64	18	36928860	Ensembl Gene	ENSMUSG00000001380	Hars	HO_Embryonic_Lethal
	100302022-HRA/PB	FVB	64	10	76497210	Ensembl Gene	ENSMUSG00000001436	Slc19a1	HO_Embryonic_Lethal
	091013103-HLA/PB	FVB	64	6	128319073	Ensembl Gene	ENSMUSG00000001517	Foxm1	HO_Embryonic_Lethal
	091217002-HLA/PB	FVB	64	1	123463879	Ensembl Gene	ENSMUSG00000001674	Ddx18	HO_Embryonic_Lethal
	090609062-HLA/PB	FVB	64	2	145745758	Ensembl Gene	ENSMUSG00000001767	Crnkl1	HO_Embryonic_Lethal
	091222026-HRA/PB	FVB	64	9	18105309	Ensembl Gene	ENSMUSG00000001774	Chordc1	HO_Embryonic_Lethal
	090602062-HRA/PB	FVB	64	7	30973220	Ensembl Gene	ENSMUSG00000001794	Capns1	HO_Embryonic_Lethal
	080214063-HRA/PB	FVB	64	11	78047954	Ensembl Gene	ENSMUSG00000002052	Supt6h	HO_Embryonic_Lethal
	090115002-HRA/PB	FVB	64	11	4060430	Ensembl Gene	ENSMUSG00000002129	Sf3a1	HO_Embryonic_Lethal
	080115011-HRA/PB	FVB	64	5	8417521	Ensembl Gene	ENSMUSG00000002297	Dbf4	HO_Embryonic_Lethal
	090622970-HLA/PB	C57	64	2	181388230	Ensembl Gene	ENSMUSG00000002455	Prpf6	HO_Embryonic_Lethal
	080508014-HRB/PB	FVB	64	5	135673837	Ensembl Gene	ENSMUSG00000002748	Baz1b	HO_Embryonic_Lethal
	090219205-HRA/PB	C57	64	8	113684635	Ensembl Gene	ENSMUSG00000003316	Glg1	HO_Embryonic_Lethal
	081030213-HRA/PB	C57	64	18	34773535	Ensembl Gene	ENSMUSG00000003778	Brd8	HO_Embryonic_Lethal
	081016011-HRA/PB	FVB	64	8	109945182	Ensembl Gene	ENSMUSG00000003848	Nob1	HO_Embryonic_Lethal
	080522018-HRA/PB	FVB	64	10	70699974	Ensembl Gene	ENSMUSG00000003923	Tfam	HO_Embryonic_Lethal
	091222007-HRA/PB	FVB	64	11	100774559	Ensembl Gene	ENSMUSG00000004040	Stat3	HO_Embryonic_Lethal
	080320913-HLA/PB	FVB	64	11	69431213	Ensembl Gene	ENSMUSG00000005202	Shbg	HO_Embryonic_Lethal
	090818044-HLA/PB	FVB	64	16	18812874	Ensembl Gene	ENSMUSG00000005262	Ufd1l	HO_Embryonic_Lethal
	H362cR2/PB	FVB	64	15	77759019	Ensembl Gene	ENSMUSG00000005354	Txn2	HO_Embryonic_Lethal
	090602033-HRA/PB	FVB	64	5	136166675	Ensembl Gene	ENSMUSG00000005514	Por	HO_Embryonic_Lethal
	110303007-HRA/PB	FVB	61	16	32449222	Ensembl Gene	ENSMUSG00000005615	Pcyt1a	HO_Embryonic_Lethal
	090730221-HRA/PB	C57	64	18	34391211	Ensembl Gene	ENSMUSG00000005871	Apc	HO_Embryonic_Lethal
	091112219-HLA/PB	C57	64	2	155734211	Ensembl Gene	ENSMUSG00000005882	Uqcc	HO_Embryonic_Lethal
	081202024-HRA/PB	FVB	64	1	74292880	Ensembl Gene	ENSMUSG00000006304	Arpc2	HO_Embryonic_Lethal
	081023002-HLA/PB	FVB	64	15	85038883	Ensembl Gene	ENSMUSG00000006369	Fbln1	HO_Embryonic_Lethal
	080617007-HRA/PB	FVB	64	2	152651189	Ensembl Gene	ENSMUSG00000007659	Bcl2l1	HO_Embryonic_Lethal
	091117015-HLA/PB	FVB	64	8	108387712	Ensembl Gene	ENSMUSG00000008450	Nutf2	HO_Embryonic_Lethal
	081216011-HRA/PB	FVB	64	4	81986987	Ensembl Gene	ENSMUSG00000008575	Nfib	HO_Embryonic_Lethal
	080408018-HRA/PB	FVB	64	3	100372288	Ensembl Gene	ENSMUSG00000008763	Man1a2	HO_Embryonic_Lethal
	100114043-HLA/PB	FVB	64	13	18032901	Ensembl Gene	ENSMUSG00000008859	Rala	HO_Embryonic_Lethal
	100204050-HRA/PB	FVB	64	13	99641773	Ensembl Gene	ENSMUSG00000009470	Tnpo1	HO_Embryonic_Lethal
	080228018-HRA/PB	FVB	64	9	113847117	Ensembl Gene	ENSMUSG00000009741	Ubp1	HO_Embryonic_Lethal
	091217010-HRA/PB	FVB	64	9	113880806	Ensembl Gene	ENSMUSG00000009741	Ubp1	HO_Embryonic_Lethal
	090903024-HRA/PB	FVB	64	4	140530842	Ensembl Gene	ENSMUSG00000009863	Sdhb	HO_Embryonic_Lethal
	080422025-HRA/PB	FVB	64	11	59095663	Ensembl Gene	ENSMUSG00000009900	Wnt3a	HO_Embryonic_Lethal
	100107222-HRA/PB	C57	64	12	84976388	Ensembl Gene	ENSMUSG00000010608	Rbm25	HO_Embryonic_Lethal
	091210040-HRA/PB	FVB	64	6	17965693	Ensembl Gene	ENSMUSG00000010797	Wnt2	HO_Embryonic_Lethal
	091229040-HRA/PB	FVB	64	8	113227113	Ensembl Gene	ENSMUSG00000010936	Vac14	HO_Embryonic_Lethal
	091126248-HLA/PB	C57	64	1	94955735	Ensembl Gene	ENSMUSG00000014602	Kif1a	HO_Embryonic_Lethal
	090813086-HRA/PB	FVB	64	8	69388196	Ensembl Gene	ENSMUSG00000014907	Naf1	HO_Embryonic_Lethal
	081104016-HRA/PB	FVB	64	8	113504104	Ensembl Gene	ENSMUSG00000015023	Ddx19a	HO_Embryonic_Lethal
	081230003-HRA/PB	FVB	64	8	113505054	Ensembl Gene	ENSMUSG00000015023	Ddx19a	HO_Embryonic_Lethal
	091229042-HRA/PB	FVB	64	17	25399201	Ensembl Gene	ENSMUSG00000015120	Ube2i	HO_Embryonic_Lethal
	091126274-HLA/PB	C57	64	1	158105426	Ensembl Gene	ENSMUSG00000015484	Fam163a	HO_Embryonic_Lethal
	081106047-HRA/PB	FVB	64	3	95828806	Ensembl Gene	ENSMUSG00000015747	Vps45	HO_Embryonic_Lethal
	100316035-HRA/PB	FVB	64	3	95839875	Ensembl Gene	ENSMUSG00000015747	Vps45	HO_Embryonic_Lethal
	091117217-HRA/PB	C57	64	5	46070742	Ensembl Gene	ENSMUSG00000015880	Ncapg	HO_Embryonic_Lethal
	091126033-HRA/PB	FVB	64	1	179720287	Ensembl Gene	ENSMUSG00000015961	Adss	HO_Embryonic_Lethal
	091210005-HRA/PB	FVB	64	14	31065194	Ensembl Gene	ENSMUSG00000015968	Cacna1d	HO_Embryonic_Lethal
	091210050-HRA/PB	FVB	64	9	32285874	Ensembl Gene	ENSMUSG00000016087	Fli1	HO_Embryonic_Lethal
	090505003-HRA/PB	FVB	64	11	80053064	Ensembl Gene	ENSMUSG00000017686	Rhot1	HO_Embryonic_Lethal
	090730209-HRA/PB	C57	64	6	23225524	Ensembl Gene	ENSMUSG00000017978	Cadps2	HO_Embryonic_Lethal
	090825036-HRA/PB	FVB	64	5	119144241	Ensembl Gene	ENSMUSG00000018076	Med13l	HO_Embryonic_Lethal
	080508027-HRA/PB	FVB	64	11	70796036	Ensembl Gene	ENSMUSG00000018446	C1qbp	HO_Embryonic_Lethal
	100204013-HLA/PB	FVB	64	11	83927624	Ensembl Gene	ENSMUSG00000018651	Tada2a	HO_Embryonic_Lethal
	100330009-HRA/PB	FVB	64	11	68664970	Ensembl Gene	ENSMUSG00000018736	Ndel1	HO_Embryonic_Lethal
	100202085-HRA/PB	FVB	64	5	114220737	Ensembl Gene	ENSMUSG00000018974	Sart3	HO_Embryonic_Lethal
	091015001-HRA/PB	FVB	64	11	62365292	Ensembl Gene	ENSMUSG00000019505	Ubb	HO_Embryonic_Lethal
	081023017-HRA/PB	FVB	64	9	110568436	Ensembl Gene	ENSMUSG00000019659	Ccdc12	HO_Embryonic_Lethal
	081230026-HRA/PB	FVB	64	10	36697647	Ensembl Gene	ENSMUSG00000019777	Hdac2	HO_Embryonic_Lethal
	091119240-HRA/PB	C57	64	10	7480953	Ensembl Gene	ENSMUSG00000019794	Katna1	HO_Embryonic_Lethal
	090319006-HRA/PB	FVB	64	10	42513532	Ensembl Gene	ENSMUSG00000019802	Sec63	HO_Embryonic_Lethal
	091027255-HLA/PB	C57	64	10	57231511	Ensembl Gene	ENSMUSG00000019878	Hsf2	HO_Embryonic_Lethal
	080805005-HLA/PB	FVB	64	10	107657843	Ensembl Gene	ENSMUSG00000019907	Ppp1r12a	HO_Embryonic_Lethal
	080122009-HRA/PB	FVB	64	10	57797643	Ensembl Gene	ENSMUSG00000019920	Lims1	HO_Embryonic_Lethal
	091215028-HRA/PB	FVB	64	10	98479065	Ensembl Gene	ENSMUSG00000019943	Atp2b1	HO_Embryonic_Lethal
	090526070-HRA/PB	FVB	64	12	85068466	Ensembl Gene	ENSMUSG00000019969	Psen1	HO_Embryonic_Lethal
	080619008-HLA/PB	FVB	64	10	90470242	Ensembl Gene	ENSMUSG00000019979	Apaf1	HO_Embryonic_Lethal
	091229031-HLA/PB	FVB	64	10	87671238	Ensembl Gene	ENSMUSG00000020056	Ccdc53	HO_Embryonic_Lethal
	100114246-HRA/PB	C57	64	10	59293197	Ensembl Gene	ENSMUSG00000020111	Cbara1	HO_Embryonic_Lethal
	080923007-HLA/PB	FVB	64	11	20105097	Ensembl Gene	ENSMUSG00000020149	Rab1	HO_Embryonic_Lethal
	080228026-HRA/PB	FVB	64	10	115799849	Ensembl Gene	ENSMUSG00000020154	Ptprb	HO_Embryonic_Lethal
	091224270-HRA/PB	C57	64	4	144656599	Ensembl Gene	ENSMUSG00000020220	Vps13d	HO_Embryonic_Lethal
	090205002-HRA/PB	FVB	64	10	83096523	Ensembl Gene	ENSMUSG00000020263	Appl2	HO_Embryonic_Lethal
	100204049-HRA/PB	FVB	64	11	30097568	Ensembl Gene	ENSMUSG00000020315	Spnb2	HO_Embryonic_Lethal
	090521223-HRA/PB	C57	64	11	21636548	Ensembl Gene	ENSMUSG00000020319	Wdpcp	HO_Embryonic_Lethal
	091126244-HLA/PB	C57	64	11	50121192	Ensembl Gene	ENSMUSG00000020368	Canx	HO_Embryonic_Lethal
	090602003-HLA/PB	FVB	64	11	3118368	Ensembl Gene	ENSMUSG00000020457	Drg1	HO_Embryonic_Lethal
	081023005-HRA/PB	FVB	64	11	86358856	Ensembl Gene	ENSMUSG00000020513	Tubd1	HO_Embryonic_Lethal
	090922048-HRA/PB	FVB	64	12	33513744	Ensembl Gene	ENSMUSG00000020572	Nampt	HO_Embryonic_Lethal
	080506003-HLA/PB	FVB	64	12	35737864	Ensembl Gene	ENSMUSG00000020590	Snx13	HO_Embryonic_Lethal
	090115052-HLC/PB	FVB	64	12	8002892	Ensembl Gene	ENSMUSG00000020609	Apob	HO_Embryonic_Lethal
	091208008-HRA/PB	FVB	64	11	109231338	Ensembl Gene	ENSMUSG00000020611	Gna13	HO_Embryonic_Lethal
	090827031-HLA/PB	FVB	64	12	32180537	Ensembl Gene	ENSMUSG00000020659	Cbll1	HO_Embryonic_Lethal
	100119079-HLA/PB	FVB	64	12	32177091	Ensembl Gene	ENSMUSG00000020659	Cbll1	HO_Embryonic_Lethal
	100209001-HRA/PB	FVB	64	11	82576819	Ensembl Gene	ENSMUSG00000020698	Cct6b	HO_Embryonic_Lethal
	080918017-HRA/PB	FVB	64	11	106272351	Ensembl Gene	ENSMUSG00000020715	Ern1	HO_Embryonic_Lethal
	090224016-HRA/PB	FVB	64	11	106290089	Ensembl Gene	ENSMUSG00000020715	Ern1	HO_Embryonic_Lethal
	090806018-HRA/PB	FVB	64	11	79247099	Ensembl Gene	ENSMUSG00000020716	Nf1	HO_Embryonic_Lethal
	080104001-HRA/PB	FVB	64	11	115794447	Ensembl Gene	ENSMUSG00000020752	Recql5	HO_Embryonic_Lethal
	090922016-HRA/PB	FVB	64	11	116114938	Ensembl Gene	ENSMUSG00000020780	Srp68	HO_Embryonic_Lethal
	090602046-HRB/PB	FVB	64	12	52790597	Ensembl Gene	ENSMUSG00000020954	Strn3	HO_Embryonic_Lethal
	091222019-HRA/PB	FVB	64	12	52784153	Ensembl Gene	ENSMUSG00000020954	Strn3	HO_Embryonic_Lethal
	091110010-HLA/PB	FVB	64	12	92805558	Ensembl Gene	ENSMUSG00000020962	Gtf2a1	HO_Embryonic_Lethal
	101118201-HRA/PB	C57	60	12	70297568	Ensembl Gene	ENSMUSG00000020973	1110034A24Rik	HO_Embryonic_Lethal
	091029010-HRA/PB	FVB	64	12	60096188	Ensembl Gene	ENSMUSG00000020986	Sec23a	HO_Embryonic_Lethal
	090813217-HLA/PB	C57	64	12	60168545	Ensembl Gene	ENSMUSG00000020994	Pnn	HO_Embryonic_Lethal
	091117233-HLA/PB	C57	64	12	55087265	Ensembl Gene	ENSMUSG00000021010	Npas3	HO_Embryonic_Lethal
	100107248-HLA/PB	C57	64	12	56422860	Ensembl Gene	ENSMUSG00000021023	1110008L16Rik	HO_Embryonic_Lethal
	080918014-HLA/PB	FVB	64	12	57445965	Ensembl Gene	ENSMUSG00000021028	Mbip	HO_Embryonic_Lethal
	090310011-HRA/PB	FVB	64	12	74280946	Ensembl Gene	ENSMUSG00000021103	Mnat1	HO_Embryonic_Lethal
	091126020-HRA/PB	FVB	64	12	107066084	Ensembl Gene	ENSMUSG00000021111	Papola	HO_Embryonic_Lethal
	100204026-HRA/PB	FVB	64	12	79897485	Ensembl Gene	ENSMUSG00000021112	Mpp5	HO_Embryonic_Lethal
	091210223-HRA/PB	C57	64	12	86393411	Ensembl Gene	ENSMUSG00000021244	Ylpm1	HO_Embryonic_Lethal
	091126025-HRA/PB	FVB	64	13	12300486	Ensembl Gene	ENSMUSG00000021311	Mtr	HO_Embryonic_Lethal
	091020044-HRA/PB	FVB	64	13	11957923	Ensembl Gene	ENSMUSG00000021313	Ryr2	HO_Embryonic_Lethal
	091210233-HLA/PB	C57	64	13	15802992	Ensembl Gene	ENSMUSG00000021318	Gli3	HO_Embryonic_Lethal
	091203210-HRA/PB	C57	64	13	46821931	Ensembl Gene	ENSMUSG00000021374	Nup153	HO_Embryonic_Lethal
	090811053-HRA/PB	FVB	64	13	36487361	Ensembl Gene	ENSMUSG00000021420	Fars2	HO_Embryonic_Lethal
	071225034-HRA/PB	FVB	64	13	38297451	Ensembl Gene	ENSMUSG00000021431	Snrnp48	HO_Embryonic_Lethal
	090820007-HLA/PB	FVB	64	13	53471725	Ensembl Gene	ENSMUSG00000021468	Sptlc1	HO_Embryonic_Lethal
	091105030-HRA/PB	FVB	64	13	89837023	Ensembl Gene	ENSMUSG00000021614	Vcan	HO_Embryonic_Lethal
	090630006-HRA/PB	FVB	64	13	96290532	Ensembl Gene	ENSMUSG00000021678	F2rl1	HO_Embryonic_Lethal
	091231041-HRA/PB	FVB	64	13	107740865	Ensembl Gene	ENSMUSG00000021692	Dimt1	HO_Embryonic_Lethal
	090714005-HRA/PB	FVB	64	13	107790643	Ensembl Gene	ENSMUSG00000021693	Kif2a	HO_Embryonic_Lethal
	090910006-HRA/PB	FVB	64	13	113276373	Ensembl Gene	ENSMUSG00000021756	Il6st	HO_Embryonic_Lethal
	100107032-HRA/PB	FVB	64	14	22320084	Ensembl Gene	ENSMUSG00000021767	Myst4	HO_Embryonic_Lethal
	091201012-HLA/PB	FVB	64	14	21763686	Ensembl Gene	ENSMUSG00000021823	Vcl	HO_Embryonic_Lethal
	100323028-HRA/PB	FVB	64	14	21809678	Ensembl Gene	ENSMUSG00000021823	Vcl	HO_Embryonic_Lethal
	090526077-HLA/PB	FVB	64	14	27459730	Ensembl Gene	ENSMUSG00000021877	Arf4	HO_Embryonic_Lethal
	080214049-HRA/PB	FVB	94	14	56938753	Ensembl Gene	ENSMUSG00000021945	Zmym2	HO_Embryonic_Lethal
	081120024-HRA/PB	FVB	64	14	58360594	Ensembl Gene	ENSMUSG00000021959	Lats2	HO_Embryonic_Lethal
	091110009-HLA/PB	FVB	64	14	58715578	Ensembl Gene	ENSMUSG00000021974	Fgf9	HO_Embryonic_Lethal
	100325037-HLA/PB	FVB	64	14	58699981	Ensembl Gene	ENSMUSG00000021974	Fgf9	HO_Embryonic_Lethal
	081023007-HRA/PB	FVB	64	14	65594813	Ensembl Gene	ENSMUSG00000021975	Ints9	HO_Embryonic_Lethal
	090115001-HLB/PB	FVB	64	14	79863229	Ensembl Gene	ENSMUSG00000022023	Wbp4	HO_Embryonic_Lethal
	100209085-HRA/PB	FVB	64	14	80024036	Ensembl Gene	ENSMUSG00000022024	Sugt1	HO_Embryonic_Lethal
	091210304-HLA/PB	C57	64	14	67636122	Ensembl Gene	ENSMUSG00000022052	Ppp2r2a	HO_Embryonic_Lethal
	080318003-HRA/PB	FVB	64	15	12098342	Ensembl Gene	ENSMUSG00000022201	Zfr	HO_Embryonic_Lethal
	090526007-HRB/PB	FVB	64	15	12066634	Ensembl Gene	ENSMUSG00000022201	Zfr	HO_Embryonic_Lethal
	100126025-HLA/PB	FVB	64	15	31523859	Ensembl Gene	ENSMUSG00000022234	Cct5	HO_Embryonic_Lethal
	090319215-HRA/PB	C57	64	15	40505281	Ensembl Gene	ENSMUSG00000022306	Zfpm2	HO_Embryonic_Lethal
	090630033-HRA/PB	FVB	64	15	51659137	Ensembl Gene	ENSMUSG00000022312	Eif3h	HO_Embryonic_Lethal
	090526029-HRA/PB	FVB	64	15	34447238	Ensembl Gene	ENSMUSG00000022325	Pop1	HO_Embryonic_Lethal
	100209004-HRA/PB	FVB	64	15	34445381	Ensembl Gene	ENSMUSG00000022325	Pop1	HO_Embryonic_Lethal
	100119010-HRA/PB	FVB	64	15	82181324	Ensembl Gene	ENSMUSG00000022450	Ndufa6	HO_Embryonic_Lethal
	090901076-HLA/PB	FVB	64	15	97658317	Ensembl Gene	ENSMUSG00000022475	Hdac7	HO_Embryonic_Lethal
	091210002-HRA/PB	FVB	64	16	8852403	Ensembl Gene	ENSMUSG00000022507	1810013L24Rik	HO_Embryonic_Lethal
	090929019-HRA/PB	FVB	64	16	25849810	Ensembl Gene	ENSMUSG00000022510	Trp63	HO_Embryonic_Lethal
	100330005-HRA/PB	FVB	64	16	4948427	Ensembl Gene	ENSMUSG00000022515	Anks3	HO_Embryonic_Lethal
	A11dR25/PB	FVB	64	15	73091991	Ensembl Gene	ENSMUSG00000022607	Ptk2	HO_Embryonic_Lethal
	091229064-HRA/PB	FVB	64	15	90790061	Ensembl Gene	ENSMUSG00000022629	Kif21a	HO_Embryonic_Lethal
	090903057-HLA/PB	FVB	64	16	70520614	Ensembl Gene	ENSMUSG00000022707	Gbe1	HO_Embryonic_Lethal
	090616060-HRA/PB	FVB	64	16	58671783	Ensembl Gene	ENSMUSG00000022742	Cpox	HO_Embryonic_Lethal
	090915009-HLA/PB	FVB	64	16	31741461	Ensembl Gene	ENSMUSG00000022770	Dlg1	HO_Embryonic_Lethal
	091022211-HRA/PB	C57	64	16	16356795	Ensembl Gene	ENSMUSG00000022789	Dnm1l	HO_Embryonic_Lethal
	080717012-HRA/PB	FVB	64	16	37512194	Ensembl Gene	ENSMUSG00000022828	Gtf2e1	HO_Embryonic_Lethal
	091208019-HLA/PB	FVB	64	16	95938910	Ensembl Gene	ENSMUSG00000022895	Ets2	HO_Embryonic_Lethal
	090616039-HRA/PB	FVB	64	16	62841126	Ensembl Gene	ENSMUSG00000022911	Arl13b	HO_Embryonic_Lethal
	090407005-HRB/PB	FVB	64	16	94591663	Ensembl Gene	ENSMUSG00000022940	Pigp	HO_Embryonic_Lethal
	081106024-HRA/PB	FVB	64	16	94550255	Ensembl Gene	ENSMUSG00000022941	Ripply3	HO_Embryonic_Lethal
	090203026-HRA/PB	FVB	64	15	102332478	Ensembl Gene	ENSMUSG00000023050	Map3k12	HO_Embryonic_Lethal
	090602030-HRA/PB	FVB	64	18	89143654	Ensembl Gene	ENSMUSG00000023066	Rttn	HO_Embryonic_Lethal
	100202016-HRA/PB	FVB	64	18	89142324	Ensembl Gene	ENSMUSG00000023066	Rttn	HO_Embryonic_Lethal
	091119002-HRA/PB	FVB	64	9	108732150	Ensembl Gene	ENSMUSG00000023473	Celsr3	HO_Embryonic_Lethal
	090903230-HRA/PB	C57	64	17	13142794	Ensembl Gene	ENSMUSG00000023832	Acat2	HO_Embryonic_Lethal
	090115020-HRA/PB	FVB	64	17	17518257	Ensembl Gene	ENSMUSG00000023846	Riok2	HO_Embryonic_Lethal
	080313004-HRA/PB	FVB	64	17	15881596	Ensembl Gene	ENSMUSG00000023852	Chd1	HO_Embryonic_Lethal
	091126253-HLB/PB	C57	64	17	32401556	Ensembl Gene	ENSMUSG00000024002	Brd4	HO_Embryonic_Lethal
	081024983-HLA/PB	C57	64	17	29799000	Ensembl Gene	ENSMUSG00000024019	Ftsjd2	HO_Embryonic_Lethal
	090908049-HRA/PB	FVB	64	17	74950673	Ensembl Gene	ENSMUSG00000024073	Birc6	HO_Embryonic_Lethal
	090908042-HLA/PB	FVB	64	17	78711058	Ensembl Gene	ENSMUSG00000024074	Crim1	HO_Embryonic_Lethal
	100114013-HRA/PB	FVB	64	17	78758983	Ensembl Gene	ENSMUSG00000024074	Crim1	HO_Embryonic_Lethal
	090702012-HRA/PB	FVB	64	17	79322922	Ensembl Gene	ENSMUSG00000024081	Cebpz	HO_Embryonic_Lethal
	100209036-HRB/PB	FVB	64	17	26289622	Ensembl Gene	ENSMUSG00000024182	Axin1	HO_Embryonic_Lethal
	090616007-HRA/PB	FVB	64	18	31847999	Ensembl Gene	ENSMUSG00000024260	Sap130	HO_Embryonic_Lethal
	100209048-HRA/PB	FVB	64	18	25888971	Ensembl Gene	ENSMUSG00000024268	Celf4	HO_Embryonic_Lethal
	100105011-HRA/PB	FVB	64	18	16914524	Ensembl Gene	ENSMUSG00000024304	Cdh2	HO_Embryonic_Lethal
	081204018-HRA/PB	FVB	64	18	35082560	Ensembl Gene	ENSMUSG00000024360	Etf1	HO_Embryonic_Lethal
	090331024-HRA/PB	FVB	64	18	35080531	Ensembl Gene	ENSMUSG00000024360	Etf1	HO_Embryonic_Lethal
	091224020-HRA/PB	FVB	64	18	32249800	Ensembl Gene	ENSMUSG00000024384	Iws1	HO_Embryonic_Lethal
	100114275-HRA/PB	C57	64	18	32033408	Ensembl Gene	ENSMUSG00000024400	Wdr33	HO_Embryonic_Lethal
	090623015-HRA/PB	FVB	64	18	42472202	Ensembl Gene	ENSMUSG00000024491	Rbm27	HO_Embryonic_Lethal
	080228002-HRA/PB	FVB	64	18	61724510	Ensembl Gene	ENSMUSG00000024576	Csnk1a1	HO_Embryonic_Lethal
	091210278-HLA/PB	C57	64	19	9966577	Ensembl Gene	ENSMUSG00000024660	Incenp	HO_Embryonic_Lethal
	091015213-HRC/PB	C57	64	19	12050436	Ensembl Gene	ENSMUSG00000024687	Osbp	HO_Embryonic_Lethal
	091201029-HRA/PB	FVB	64	19	12052660	Ensembl Gene	ENSMUSG00000024687	Osbp	HO_Embryonic_Lethal
	090917206-HLA/PB	C57	64	19	17713423	Ensembl Gene	ENSMUSG00000024713	Pcsk5	HO_Embryonic_Lethal
	090709227-HLA/PB	C57	64	19	18932309	Ensembl Gene	ENSMUSG00000024727	Trpm6	HO_Embryonic_Lethal
	090730230-HRA/PB	C57	64	19	18854279	Ensembl Gene	ENSMUSG00000024727	Trpm6	HO_Embryonic_Lethal
	091124016-HRA/PB	FVB	64	19	29177328	Ensembl Gene	ENSMUSG00000024785	Rcl1	HO_Embryonic_Lethal
	090219015-HRA/PB	FVB	64	19	34997083	Ensembl Gene	ENSMUSG00000024795	Kif20b	HO_Embryonic_Lethal
	091210296-HRA/PB	C57	64	19	4295253	Ensembl Gene	ENSMUSG00000024858	Adrbk1	HO_Embryonic_Lethal
	080916009-HRA/PB	FVB	64	19	23307940	Ensembl Gene	ENSMUSG00000024943	Smc5	HO_Embryonic_Lethal
	091231045-HRA/PB	FVB	64	19	53676263	Ensembl Gene	ENSMUSG00000024974	Smc3	HO_Embryonic_Lethal
	100211003-HRA/PB	FVB	64	19	55973229	Ensembl Gene	ENSMUSG00000024985	Tcf7l2	HO_Embryonic_Lethal
	080214011-HRA/PB	FVB	64	19	60843653	Ensembl Gene	ENSMUSG00000024991	Eif3a	HO_Embryonic_Lethal
	090924204-HLA/PB	C57	64	19	40685925	Ensembl Gene	ENSMUSG00000025008	Tctn3	HO_Embryonic_Lethal
	100126009-HRA/PB	FVB	64	19	44176279	Ensembl Gene	ENSMUSG00000025199	Chuk	HO_Embryonic_Lethal
	090910002-HRA/PB	FVB	64	19	46228047	Ensembl Gene	ENSMUSG00000025224	Gbf1	HO_Embryonic_Lethal
	080918002-HRA/PB	FVB	64	19	46472914	Ensembl Gene	ENSMUSG00000025231	Sufu	HO_Embryonic_Lethal
	100121099-HRA/PB	FVB	64	3	5262388	Ensembl Gene	ENSMUSG00000025255	Zfhx4	HO_Embryonic_Lethal
	090818023-HRA/PB	FVB	64	10	128230454	Ensembl Gene	ENSMUSG00000025355	Mmp19	HO_Embryonic_Lethal
	100223022-HRA/PB	FVB	64	10	127921567	Ensembl Gene	ENSMUSG00000025369	Smarcc2	HO_Embryonic_Lethal
	090903205-HRA/PB	C57	64	11	119596275	Ensembl Gene	ENSMUSG00000025583	Rptor	HO_Embryonic_Lethal
	100330052-HLA/PB	FVB	64	2	9879795	Ensembl Gene	ENSMUSG00000025782	Taf3	HO_Embryonic_Lethal
	091117007-HLA/PB	FVB	64	7	81554754	Ensembl Gene	ENSMUSG00000025790	Slco3a1	HO_Embryonic_Lethal
	090630034-HRA/PB	FVB	64	8	131219746	Ensembl Gene	ENSMUSG00000025809	Itgb1	HO_Embryonic_Lethal
	080909007-HLA/PB	FVB	64	1	4868006	Ensembl Gene	ENSMUSG00000025903	Lypla1	HO_Embryonic_Lethal
	091201025-HRA/PB	FVB	64	1	4871359	Ensembl Gene	ENSMUSG00000025903	Lypla1	HO_Embryonic_Lethal
	H360cR4/PB	FVB	64	1	4864223	Ensembl Gene	ENSMUSG00000025903	Lypla1	HO_Embryonic_Lethal
	091208030-HRA/PB	FVB	64	1	46909435	Ensembl Gene	ENSMUSG00000025986	Slc39a10	HO_Embryonic_Lethal
	090514006-HRA/PB	FVB	64	1	38096350	Ensembl Gene	ENSMUSG00000026083	Eif5b	HO_Embryonic_Lethal
	100114226-HRA/PB	C57	64	1	72366355	Ensembl Gene	ENSMUSG00000026187	Xrcc5	HO_Embryonic_Lethal
	081111013-HRA/PB	FVB	64	1	71656913	Ensembl Gene	ENSMUSG00000026193	Fn1	HO_Embryonic_Lethal
	090602068-HLA/PB	FVB	64	1	84801533	Ensembl Gene	ENSMUSG00000026219	Trip12	HO_Embryonic_Lethal
	100223014-HRA/PB	FVB	64	1	88052784	Ensembl Gene	ENSMUSG00000026229	Psmd1	HO_Embryonic_Lethal
	090818057-HRA/PB	FVB	64	1	99851929	Ensembl Gene	ENSMUSG00000026335	Pam	HO_Embryonic_Lethal
	090115053-HRA/PB	FVB	64	1	123353817	Ensembl Gene	ENSMUSG00000026339	Ccdc93	HO_Embryonic_Lethal
	080708002-HRB/PB	FVB	64	1	155135254	Ensembl Gene	ENSMUSG00000026478	Lamc1	HO_Embryonic_Lethal
	100107230-HRA/PB	C57	64	1	154977143	Ensembl Gene	ENSMUSG00000026479	Lamc2	HO_Embryonic_Lethal
	090929057-HRA/PB	FVB	64	1	153346370	Ensembl Gene	ENSMUSG00000026484	Rnf2	HO_Embryonic_Lethal
	100330016-HRA/PB	FVB	64	1	181691517	Ensembl Gene	ENSMUSG00000026491	Ahctf1	HO_Embryonic_Lethal
	100107009-HRA/PB	FVB	64	1	180599867	Ensembl Gene	ENSMUSG00000026494	Kif26b	HO_Embryonic_Lethal
	081014012-HRA/PB	FVB	64	2	14027634	Ensembl Gene	ENSMUSG00000026718	Stam	HO_Embryonic_Lethal
	080311011-HRA/PB	FVB	64	2	48787139	Ensembl Gene	ENSMUSG00000026761	Orc4	HO_Embryonic_Lethal
	091119212-HRA/PB	C57	64	2	23032441	Ensembl Gene	ENSMUSG00000026775	Yme1l1	HO_Embryonic_Lethal
	091201032-HRA/PB	FVB	64	2	29315709	Ensembl Gene	ENSMUSG00000026799	Med27	HO_Embryonic_Lethal
	091217250-HRA/PB	C57	64	2	36040870	Ensembl Gene	ENSMUSG00000026887	Mrrf	HO_Embryonic_Lethal
	100126039-HRA/PB	FVB	64	2	35948300	Ensembl Gene	ENSMUSG00000026890	Lhx6	HO_Embryonic_Lethal
	081007044-HRA/PB	FVB	64	2	61573514	Ensembl Gene	ENSMUSG00000026914	Psmd14	HO_Embryonic_Lethal
	091027234-HRA/PB	C57	64	2	80347722	Ensembl Gene	ENSMUSG00000027002	Nckap1	HO_Embryonic_Lethal
	090526025-HRA/PB	FVB	64	2	71146968	Ensembl Gene	ENSMUSG00000027010	Slc25a12	HO_Embryonic_Lethal
	080325032-HRA/PB	FVB	64	2	105631753	Ensembl Gene	ENSMUSG00000027167	Elp4	HO_Embryonic_Lethal
	090305219-HLA/PB	C57	64	2	103632790	Ensembl Gene	ENSMUSG00000027184	Caprin1	HO_Embryonic_Lethal
	091210032-HRA/PB	FVB	64	2	119502949	Ensembl Gene	ENSMUSG00000027304	Rtf1	HO_Embryonic_Lethal
	081218035-HRA/PB	FVB	64	2	158264318	Ensembl Gene	ENSMUSG00000027652	Ralgapb	HO_Embryonic_Lethal
	090625023-HRA/PB	FVB	64	2	158240785	Ensembl Gene	ENSMUSG00000027652	Ralgapb	HO_Embryonic_Lethal
	080115002-HRA/PB	FVB	64	3	27046059	Ensembl Gene	ENSMUSG00000027699	Ect2	HO_Embryonic_Lethal
	091217032-HRB/PB	FVB	64	3	37320224	Ensembl Gene	ENSMUSG00000027722	Spata5	HO_Embryonic_Lethal
	080325003-HRA/PB	FVB	64	3	53666057	Ensembl Gene	ENSMUSG00000027746	Ufm1	HO_Embryonic_Lethal
	120619022-HLA/PB	FVB	67	3	53664601	Ensembl Gene	ENSMUSG00000027746	Ufm1	HO_Embryonic_Lethal
	090407008-HRA/PB	FVB	64	3	68755602	Ensembl Gene	ENSMUSG00000027778	Ift80	HO_Embryonic_Lethal
	081021011-HLA/PB	FVB	64	3	55602420	Ensembl Gene	ENSMUSG00000027799	Nbea	HO_Embryonic_Lethal
	100107020-HRA/PB	FVB	64	3	55972872	Ensembl Gene	ENSMUSG00000027799	Nbea	HO_Embryonic_Lethal
	091124080-HRA/PB	FVB	64	3	57344524	Ensembl Gene	ENSMUSG00000027803	Wwtr1	HO_Embryonic_Lethal
	100202036-HRA/PB	FVB	64	3	65190105	Ensembl Gene	ENSMUSG00000027828	Ssr3	HO_Embryonic_Lethal
	091203011-HRA/PB	FVB	64	3	75343460	Ensembl Gene	ENSMUSG00000027835	Pdcd10	HO_Embryonic_Lethal
	091203279-HLA/PB	C57	64	3	108642836	Ensembl Gene	ENSMUSG00000027882	Stxbp3a	HO_Embryonic_Lethal
	090421010-HRA/PB	FVB	64	3	89673860	Ensembl Gene	ENSMUSG00000027947	Il6ra	HO_Embryonic_Lethal
	090811047-HRA/PB	FVB	64	3	89535900	Ensembl Gene	ENSMUSG00000027951	Adar	HO_Embryonic_Lethal
	100112067-HRA/PB	FVB	64	3	86328337	Ensembl Gene	ENSMUSG00000028080	Lrba	HO_Embryonic_Lethal
	100114282-HRA/PB	C57	64	3	85378114	Ensembl Gene	ENSMUSG00000028085	Pet112l	HO_Embryonic_Lethal
	081111033-HRA/PB	FVB	64	3	119455831	Ensembl Gene	ENSMUSG00000028134	Ptbp2	HO_Embryonic_Lethal
	091229034-HLA/PB	FVB	64	3	94250821	Ensembl Gene	ENSMUSG00000028140	Mrpl9	HO_Embryonic_Lethal
	090611039-HRA/PB	FVB	64	3	138198005	Ensembl Gene	ENSMUSG00000028156	Eif4e	HO_Embryonic_Lethal
	091203204-HRB/PB	C57	64	3	136335531	Ensembl Gene	ENSMUSG00000028161	Ppp3ca	HO_Embryonic_Lethal
	100204067-HLA/PB	FVB	64	3	157197833	Ensembl Gene	ENSMUSG00000028180	Zranb2	HO_Embryonic_Lethal
	081211004-HRA/PB	FVB	64	4	33548902	Ensembl Gene	ENSMUSG00000028274	Rngtt	HO_Embryonic_Lethal
	091022266-HRD/PB	C57	64	4	48271213	Ensembl Gene	ENSMUSG00000028343	Erp44	HO_Embryonic_Lethal
	081118031-HRA/PB	FVB	64	4	43532734	Ensembl Gene	ENSMUSG00000028464	Tpm2	HO_Embryonic_Lethal
	091009093-HRA/PB	FVB	64	4	94358314	Ensembl Gene	ENSMUSG00000028576	Ift74	HO_Embryonic_Lethal
	091013101-HRA/PB	FVB	64	4	94242891	Ensembl Gene	ENSMUSG00000028577	Plaa	HO_Embryonic_Lethal
	090908043-HLA/PB	FVB	64	4	122550320	Ensembl Gene	ENSMUSG00000028656	Cap1	HO_Embryonic_Lethal
	090120009-HRA/PB	FVB	64	4	135417470	Ensembl Gene	ENSMUSG00000028676	Srsf10	HO_Embryonic_Lethal
	100311004-HRA/PB	FVB	64	4	117099594	Ensembl Gene	ENSMUSG00000028677	Rnf220	HO_Embryonic_Lethal
	100202032-HRA/PB	FVB	64	5	20553235	Ensembl Gene	ENSMUSG00000028771	Ptpn12	HO_Embryonic_Lethal
	081021016-HLA/PB	FVB	64	4	129218396	Ensembl Gene	ENSMUSG00000028800	Hdac1	HO_Embryonic_Lethal
	080902002-HLA/PB	FVB	64	4	125912734	Ensembl Gene	ENSMUSG00000028849	Mtap7d1	HO_Embryonic_Lethal
	080717001-HRA/PB	FVB	64	4	132709758	Ensembl Gene	ENSMUSG00000028868	Wasf2	HO_Embryonic_Lethal
	090903237-HRA/PB	C57	64	4	124409559	Ensembl Gene	ENSMUSG00000028902	Sf3a3	HO_Embryonic_Lethal
	081216027-HRA/PB	FVB	64	4	140730870	Ensembl Gene	ENSMUSG00000028920	Fbxo42	HO_Embryonic_Lethal
	091126019-HRA/PB	FVB	64	4	140743556	Ensembl Gene	ENSMUSG00000028920	Fbxo42	HO_Embryonic_Lethal
	090721002-HLA/HRA/PB	FVB	64	4	151414397	Ensembl Gene	ENSMUSG00000028948	Nol9	HO_Embryonic_Lethal
	091112265-HLA/PB	C57	64	4	148343052	Ensembl Gene	ENSMUSG00000028975	Pex14	HO_Embryonic_Lethal
	100114031-HLA/PB	FVB	64	4	154886464	Ensembl Gene	ENSMUSG00000029064	Gnb1	HO_Embryonic_Lethal
	090611033-HRA/PB	FVB	64	5	38503361	Ensembl Gene	ENSMUSG00000029125	Stx18	HO_Embryonic_Lethal
	091105261-HLA/PB	C57	64	5	38476168	Ensembl Gene	ENSMUSG00000029125	Stx18	HO_Embryonic_Lethal
	091203241-HRA/PB	C57	64	5	52562383	Ensembl Gene	ENSMUSG00000029169	Dhx15	HO_Embryonic_Lethal
	091222027-HRB/PB	FVB	64	5	107606382	Ensembl Gene	ENSMUSG00000029287	Tgfbr3	HO_Embryonic_Lethal
	091201040-HRB/PB	FVB	64	5	124195385	Ensembl Gene	ENSMUSG00000029422	Rsrc2	HO_Embryonic_Lethal
	081104048-HRA/PB	FVB	64	5	122111812	Ensembl Gene	ENSMUSG00000029458	Brap	HO_Embryonic_Lethal
	AX5612qR3/PB	FVB	64	5	140246018	Ensembl Gene	ENSMUSG00000029547	Ints1	HO_Embryonic_Lethal
	100330059-HRA/PB	FVB	64	5	140792654	Ensembl Gene	ENSMUSG00000029554	Mad1l1	HO_Embryonic_Lethal
	100107241-HLA/PB	C57	64	6	43339801	Ensembl Gene	ENSMUSG00000029735	Tpk1	HO_Embryonic_Lethal
	090910210-HRA/PB	C57	64	6	33881554	Ensembl Gene	ENSMUSG00000029763	Exoc4	HO_Embryonic_Lethal
	090629968-HLB/RA/PB	C57	64	6	58546134	Ensembl Gene	ENSMUSG00000029802	Abcg2	HO_Embryonic_Lethal
	090226232-HRA/PB	C57	64	6	40425730	Ensembl Gene	ENSMUSG00000029911	Ssbp1	HO_Embryonic_Lethal
	100114004-HRA/PB	FVB	64	6	119610582	Ensembl Gene	ENSMUSG00000030172	Erc1	HO_Embryonic_Lethal
	091224249-HRA/PB	C57	64	6	120316203	Ensembl Gene	ENSMUSG00000030180	Kdm5a	HO_Embryonic_Lethal
	090917006-HRA/PB	FVB	64	6	134441449	Ensembl Gene	ENSMUSG00000030201	Lrp6	HO_Embryonic_Lethal
	090616042-HLA/PB	FVB	64	6	145176165	Ensembl Gene	ENSMUSG00000030265	Kras	HO_Embryonic_Lethal
	090305005-HRA/PB	FVB	64	6	143128723	Ensembl Gene	ENSMUSG00000030275	Etnk1	HO_Embryonic_Lethal
	090804013-HRA/PB	FVB	64	6	114966386	Ensembl Gene	ENSMUSG00000030316	1500001M20Rik	HO_Embryonic_Lethal
	100112031-HLA/PB	FVB	64	7	57106554	Ensembl Gene	ENSMUSG00000030505	Prmt3	HO_Embryonic_Lethal
	091119003-HRA/PB	FVB	64	7	125350218	Ensembl Gene	ENSMUSG00000030655	Smg1	HO_Embryonic_Lethal
	100316004-HRA/PB	FVB	64	7	123520259	Ensembl Gene	ENSMUSG00000030660	Pik3c2a	HO_Embryonic_Lethal
	091203017-HRA/PB	FVB	64	7	107308480	Ensembl Gene	ENSMUSG00000030725	Lipt2	HO_Embryonic_Lethal
	091027248-HRA/PB	C57	64	7	105852247	Ensembl Gene	ENSMUSG00000030753	Prkrir	HO_Embryonic_Lethal
	080619013-HRA/PB	FVB	64	7	119679932	Ensembl Gene	ENSMUSG00000030770	Parva	HO_Embryonic_Lethal
	100309062-HRA/PB	FVB	64	7	109055805	Ensembl Gene	ENSMUSG00000030842	2400001E08Rik	HO_Embryonic_Lethal
	091112022-HRA/PB	FVB	64	7	151811834	Ensembl Gene	ENSMUSG00000031075	Ano1	HO_Embryonic_Lethal
	100323020-HRA/PB	FVB	64	8	13045018	Ensembl Gene	ENSMUSG00000031444	F10	HO_Embryonic_Lethal
	090709230-HLA/PB	C57	64	8	13602565	Ensembl Gene	ENSMUSG00000031453	Rasa3	HO_Embryonic_Lethal
	091009064-HRA/PB	FVB	64	8	11211969	Ensembl Gene	ENSMUSG00000031502	Col4a1	HO_Embryonic_Lethal
	080508016-HRA/PB	FVB	64	8	11776605	Ensembl Gene	ENSMUSG00000031511	Arhgef7	HO_Embryonic_Lethal
	091126257-HLA/PB	C57	64	5	48401501	Ensembl Gene	ENSMUSG00000031558	Slit2	HO_Embryonic_Lethal
	090224002-HRA/PB	FVB	64	8	48978553	Ensembl Gene	ENSMUSG00000031563	Wwc2	HO_Embryonic_Lethal
	100112002-HRA/PB	FVB	64	8	98161592	Ensembl Gene	ENSMUSG00000031669	Gins3	HO_Embryonic_Lethal
	080318008-HRA/PB	FVB	64	8	122079009	Ensembl Gene	ENSMUSG00000031835	Mbtps1	HO_Embryonic_Lethal
	090825066-HRA/PB	FVB	64	8	122052876	Ensembl Gene	ENSMUSG00000031835	Mbtps1	HO_Embryonic_Lethal
	091020029-HRA/PB	FVB	64	9	13615609	Ensembl Gene	ENSMUSG00000031922	Cep57	HO_Embryonic_Lethal
	080902018-HRA/PB	FVB	64	9	14608375	Ensembl Gene	ENSMUSG00000031928	Mre11a	HO_Embryonic_Lethal
	081218203-HRA/PB	C57	64	9	14592564	Ensembl Gene	ENSMUSG00000031928	Mre11a	HO_Embryonic_Lethal
	081111005-HRA/PB	FVB	64	9	15111932	Ensembl Gene	ENSMUSG00000031939	Taf1d	HO_Embryonic_Lethal
	100204030-HLA/PB	FVB	64	8	114527480	Ensembl Gene	ENSMUSG00000031948	Kars	HO_Embryonic_Lethal
	091112250-HLA/PB	C57	64	8	113991616	Ensembl Gene	ENSMUSG00000031959	Wdr59	HO_Embryonic_Lethal
	090804020-HLA/A6/PB	FVB	64	9	23114804	Ensembl Gene	ENSMUSG00000031963	Bmper	HO_Embryonic_Lethal
	091112045-HRA/PB	FVB	64	9	23259028	Ensembl Gene	ENSMUSG00000031963	Bmper	HO_Embryonic_Lethal
	100119008-HRA/PB	FVB	64	8	127379755	Ensembl Gene	ENSMUSG00000031984	2810004N23Rik	HO_Embryonic_Lethal
	100112033-HLA/PB	FVB	64	9	40565138	Ensembl Gene	ENSMUSG00000032024	9030425E11Rik	HO_Embryonic_Lethal
	100105060-HRA/PB	FVB	64	9	32481037	Ensembl Gene	ENSMUSG00000032035	Ets1	HO_Embryonic_Lethal
	080826006-HLA/PB	FVB	64	9	34983346	Ensembl Gene	ENSMUSG00000032040	Dcps	HO_Embryonic_Lethal
	100121035-HRA/PB	FVB	64	9	34983346	Ensembl Gene	ENSMUSG00000032040	Dcps	HO_Embryonic_Lethal
	091208028-HLA/PB	FVB	64	9	35075928	Ensembl Gene	ENSMUSG00000032044	Rpusd4	HO_Embryonic_Lethal
	090908028-HRA/PB	FVB	64	9	50584257	Ensembl Gene	ENSMUSG00000032059	Alg9	HO_Embryonic_Lethal
	080327010-HRA/PB	FVB	64	9	36528310	Ensembl Gene	ENSMUSG00000032113	Chek1	HO_Embryonic_Lethal
	090212019-HRA/PB	FVB	64	9	36533121	Ensembl Gene	ENSMUSG00000032113	Chek1	HO_Embryonic_Lethal
	080311013-HRA/PB	FVB	64	9	36565731	Ensembl Gene	ENSMUSG00000032116	Stt3a	HO_Embryonic_Lethal
	080812012-HLA/PB	FVB	64	9	36541317	Ensembl Gene	ENSMUSG00000032116	Stt3a	HO_Embryonic_Lethal
	081023025-HLA/PB	FVB	64	9	36539788	Ensembl Gene	ENSMUSG00000032116	Stt3a	HO_Embryonic_Lethal
	081104004-HRA/PB	FVB	64	9	36568921	Ensembl Gene	ENSMUSG00000032116	Stt3a	HO_Embryonic_Lethal
	090106027-HLA/PB	FVB	64	9	36568241	Ensembl Gene	ENSMUSG00000032116	Stt3a	HO_Embryonic_Lethal
	090324009-HRA/PB	FVB	64	9	36550222	Ensembl Gene	ENSMUSG00000032116	Stt3a	HO_Embryonic_Lethal
	091224031-HRA/PB	FVB	64	9	36543066	Ensembl Gene	ENSMUSG00000032116	Stt3a	HO_Embryonic_Lethal
	080214062-HRA/PB	FVB	64	9	36675776	Ensembl Gene	ENSMUSG00000032118	Fez1	HO_Embryonic_Lethal
	091009112-HRA/PB	FVB	64	9	37239302	Ensembl Gene	ENSMUSG00000032128	Robo3	HO_Embryonic_Lethal
	091217006-HRA/PB	FVB	64	9	71745562	Ensembl Gene	ENSMUSG00000032228	Tcf12	HO_Embryonic_Lethal
	100323019-HLA/PB	FVB	64	9	55344748	Ensembl Gene	ENSMUSG00000032314	Etfa	HO_Embryonic_Lethal
	100325026-HRA/PB	FVB	64	9	55307654	Ensembl Gene	ENSMUSG00000032314	Etfa	HO_Embryonic_Lethal
	091013072-HLA/PB	FVB	64	9	56333502	Ensembl Gene	ENSMUSG00000032329	Hmg20a	HO_Embryonic_Lethal
	091112081-HRA/PB	FVB	64	9	66886930	Ensembl Gene	ENSMUSG00000032366	Tpm1	HO_Embryonic_Lethal
	090120003-HLA/PB	FVB	64	9	62826967	Ensembl Gene	ENSMUSG00000032405	Pias1	HO_Embryonic_Lethal
	081225009-HRA/PB	FVB	64	9	95761765	Ensembl Gene	ENSMUSG00000032409	Atr	HO_Embryonic_Lethal
	091117232-HLA/PB	C57	64	9	95862662	Ensembl Gene	ENSMUSG00000032410	Xrn1	HO_Embryonic_Lethal
	090723211-HRA/PB	C57	64	9	86205434	Ensembl Gene	ENSMUSG00000032415	Ube2cbp	HO_Embryonic_Lethal
	091112216-HLA/PB	C57	64	9	88286791	Ensembl Gene	ENSMUSG00000032422	Snx14	HO_Embryonic_Lethal
	090212005-HRA/PB	FVB	64	9	115185699	Ensembl Gene	ENSMUSG00000032437	Stt3b	HO_Embryonic_Lethal
	090910010-HRA/PB	FVB	64	9	97004855	Ensembl Gene	ENSMUSG00000032449	Slc25a36	HO_Embryonic_Lethal
	080228028-HRA/PB	FVB	64	9	102774348	Ensembl Gene	ENSMUSG00000032547	Ryk	HO_Embryonic_Lethal
	091029301-HRA/PB	C57	64	9	104164121	Ensembl Gene	ENSMUSG00000032560	Dnajc13	HO_Embryonic_Lethal
	090709005-HRA/PB	FVB	64	9	104962781	Ensembl Gene	ENSMUSG00000032563	Mrpl3	HO_Embryonic_Lethal
	100223016-HLA/PB	FVB	64	1	154299810	Ensembl Gene	ENSMUSG00000032649	Glt25d2	HO_Embryonic_Lethal
	100220001-HRB/PB	FVB	64	11	68979161	Ensembl Gene	ENSMUSG00000032807	Alox12b	HO_Embryonic_Lethal
	080104023-HRA/PB	FVB	64	4	120475986	Ensembl Gene	ENSMUSG00000032897	Nfyc	HO_Embryonic_Lethal
	090723040-HRA/PB	FVB	64	8	96781884	Ensembl Gene	ENSMUSG00000032939	Nup93	HO_Embryonic_Lethal
	091203253-HRA/PB	C57	64	14	103610551	Ensembl Gene	ENSMUSG00000033004	Mycbp2	HO_Embryonic_Lethal
	080214036-HRA/PB	FVB	64	3	103126079	Ensembl Gene	ENSMUSG00000033014	Trim33	HO_Embryonic_Lethal
	081216005-HRA/PB	FVB	64	3	103136916	Ensembl Gene	ENSMUSG00000033014	Trim33	HO_Embryonic_Lethal
	100119024-HLA/PB	FVB	64	3	103126079	Ensembl Gene	ENSMUSG00000033014	Trim33	HO_Embryonic_Lethal
	091124002-HRB/PB	FVB	64	12	101672084	Ensembl Gene	ENSMUSG00000033530	Ttc7b	HO_Embryonic_Lethal
	080612003-HRA/PB	FVB	64	2	120551536	Ensembl Gene	ENSMUSG00000033705	Stard9	HO_Embryonic_Lethal
	081125007-HLA/PB	FVB	64	6	84581251	Ensembl Gene	ENSMUSG00000033769	Exoc6b	HO_Embryonic_Lethal
	090723041-HRA/PB	FVB	64	5	108046275	Ensembl Gene	ENSMUSG00000033773	Rpap2	HO_Embryonic_Lethal
	090428004-HRA/PB	FVB	64	1	5140320	Ensembl Gene	ENSMUSG00000033793	Atp6v1h	HO_Embryonic_Lethal
	090818049-HRA/PB	FVB	64	2	84478915	Ensembl Gene	ENSMUSG00000034101	Ctnnd1	HO_Embryonic_Lethal
	081106033-HLA/PB	FVB	64	13	74324979	Ensembl Gene	ENSMUSG00000034152	Exoc3	HO_Embryonic_Lethal
	090115001-HLA/PB	FVB	64	10	114822873	Ensembl Gene	ENSMUSG00000034163	Zfc3h1	HO_Embryonic_Lethal
	100202120-HRA/PB	FVB	64	10	114862374	Ensembl Gene	ENSMUSG00000034163	Zfc3h1	HO_Embryonic_Lethal
	090929028-HRA/PB	FVB	64	11	103764991	Ensembl Gene	ENSMUSG00000034187	Nsf	HO_Embryonic_Lethal
	090924032-HRA/PB	FVB	64	16	36880322	Ensembl Gene	ENSMUSG00000034243	Golgb1	HO_Embryonic_Lethal
	090730003-HLA/PB	FVB	64	14	69867102	Ensembl Gene	ENSMUSG00000034248	Slc25a37	HO_Embryonic_Lethal
	090924018-HRA/PB	FVB	64	9	79915737	Ensembl Gene	ENSMUSG00000034252	Senp6	HO_Embryonic_Lethal
	081211002-HRA/PB	FVB	64	18	25247728	Ensembl Gene	ENSMUSG00000034295	Fhod3	HO_Embryonic_Lethal
	081021038-HRA/PB	FVB	64	5	104891996	Ensembl Gene	ENSMUSG00000034462	Pkd2	HO_Embryonic_Lethal
	091231072-HRA/PB	FVB	64	11	115278904	Ensembl Gene	ENSMUSG00000034566	Atp5h	HO_Embryonic_Lethal
	081007007-HRA/PB	FVB	64	11	102357998	Ensembl Gene	ENSMUSG00000034621	Gpatch8	HO_Embryonic_Lethal
	081125048-HLA/PB	FVB	64	2	126935034	Ensembl Gene	ENSMUSG00000034906	Ncaph	HO_Embryonic_Lethal
	091009003-HRA/PB	FVB	64	7	129114993	Ensembl Gene	ENSMUSG00000034951	Cog7	HO_Embryonic_Lethal
	090120006-HRA/PB	FVB	64	14	64146741	Ensembl Gene	ENSMUSG00000035078	Mtmr9	HO_Embryonic_Lethal
	091124003-HRA/PB	FVB	64	16	35051046	Ensembl Gene	ENSMUSG00000035376	Ptplb	HO_Embryonic_Lethal
	090611008-HRA/PB	FVB	64	2	37986114	Ensembl Gene	ENSMUSG00000035392	Dennd1a	HO_Embryonic_Lethal
	080925201-HRA/PB	C57	64	12	57906075	Ensembl Gene	ENSMUSG00000035472	Slc25a21	HO_Embryonic_Lethal
	091119220-HRA/PB	C57	64	12	57828998	Ensembl Gene	ENSMUSG00000035472	Slc25a21	HO_Embryonic_Lethal
	100209020-HRA/PB	FVB	64	10	84454494	Ensembl Gene	ENSMUSG00000035620	Ric8b	HO_Embryonic_Lethal
	080202002-HRA/PB	FVB	64	7	104779366	Ensembl Gene	ENSMUSG00000035623	Rsf1	HO_Embryonic_Lethal
	090611002-HLA/PB	FVB	64	10	79426754	Ensembl Gene	ENSMUSG00000035754	Wdr18	HO_Embryonic_Lethal
	091210027-HRA/PB	FVB	64	13	84372090	Ensembl Gene	ENSMUSG00000035762	Tmem161b	HO_Embryonic_Lethal
	090526066-HLA/PB	FVB	64	10	108047302	Ensembl Gene	ENSMUSG00000035864	Syt1	HO_Embryonic_Lethal
	090312006-HRA/PB	FVB	64	10	93476750	Ensembl Gene	ENSMUSG00000036099	Vezt	HO_Embryonic_Lethal
	091224044-HRA/PB	FVB	64	10	93341074	Ensembl Gene	ENSMUSG00000036112	Metap2	HO_Embryonic_Lethal
	091217218-HRA/PB	C57	64	19	19061805	Ensembl Gene	ENSMUSG00000036192	Rorb	HO_Embryonic_Lethal
	090212022-HRA/PB	FVB	64	2	51949625	Ensembl Gene	ENSMUSG00000036202	Rif1	HO_Embryonic_Lethal
	100202054-HRA/PB	FVB	64	12	25708490	Ensembl Gene	ENSMUSG00000036333	Kidins220	HO_Embryonic_Lethal
	091126280-HLA/PB	C57	64	2	20782788	Ensembl Gene	ENSMUSG00000036591	Arhgap21	HO_Embryonic_Lethal
	090326004-HLA/PB	FVB	64	2	44761693	Ensembl Gene	ENSMUSG00000036890	Gtdc1	HO_Embryonic_Lethal
	091029043-HRA/PB	FVB	64	4	136125406	Ensembl Gene	ENSMUSG00000036940	Kdm1a	HO_Embryonic_Lethal
	100204001-HLA/PB	FVB	64	8	82248614	Ensembl Gene	ENSMUSG00000036977	Anapc10	HO_Embryonic_Lethal
	091229016-HLA/PB	FVB	64	18	14825581	Ensembl Gene	ENSMUSG00000037013	Ss18	HO_Embryonic_Lethal
	091009048-HRA/PB	FVB	64	9	63456349	Ensembl Gene	ENSMUSG00000037257	Aagab	HO_Embryonic_Lethal
	091117264-HRA/PB	C57	64	9	100575437	Ensembl Gene	ENSMUSG00000037286	Stag1	HO_Embryonic_Lethal
	091027272-HRA/PB	C57	64	15	54890641	Ensembl Gene	ENSMUSG00000037343	Taf2	HO_Embryonic_Lethal
	100302048-HRA/PB	FVB	57	8	24735975	Intergenic	ENSMUSG00000037492	Zmat4	HO_Embryonic_Lethal
	090929084-HRA/PB	FVB	64	11	77812622	Ensembl Gene	ENSMUSG00000037791	Phf12	HO_Embryonic_Lethal
	091105223-HLA/PB	C57	64	19	18724059	Ensembl Gene	ENSMUSG00000037847	BC016495	HO_Embryonic_Lethal
	081223030-HRA/PB	FVB	52	11	76892676	Intergenic	ENSMUSG00000037958	Ccdc55	HO_Embryonic_Lethal
	110707201-HRA/PB	C57	63	6	54538209	Ensembl Gene	ENSMUSG00000038074	Fkbp14	HO_Embryonic_Lethal
	090618040-HLA/PB	FVB	64	10	55922997	Ensembl Gene	ENSMUSG00000038122	D630037F22Rik	HO_Embryonic_Lethal
	120111007-HRA/PB	FVB	65	10	55905311	Ensembl Gene	ENSMUSG00000038122	D630037F22Rik	HO_Embryonic_Lethal
	100107330-HLA/PB	C57	64	18	33005121	Ensembl Gene	ENSMUSG00000038299	Wdr36	HO_Embryonic_Lethal
	091117024-HRA/PB	FVB	64	4	62163430	Ensembl Gene	ENSMUSG00000038422	Hdhd3	HO_Embryonic_Lethal
	090526024-HRA/PB	FVB	64	7	89844259	Ensembl Gene	ENSMUSG00000038563	Eftud1	HO_Embryonic_Lethal
	090625206-HRA/PB	C57	64	1	183117998	Ensembl Gene	ENSMUSG00000038733	Wdr26	HO_Embryonic_Lethal
	091215015-HRA/PB	FVB	64	6	35014701	Ensembl Gene	ENSMUSG00000038784	Cnot4	HO_Embryonic_Lethal
	100114052-HRA/PB	FVB	64	6	35063985	Ensembl Gene	ENSMUSG00000038784	Cnot4	HO_Embryonic_Lethal
	090630039-HRA/PB	FVB	64	8	111347938	Ensembl Gene	ENSMUSG00000038872	Zfhx3	HO_Embryonic_Lethal
	080522009-HRA/PB	FVB	64	3	94642711	Ensembl Gene	ENSMUSG00000038902	Pogz	HO_Embryonic_Lethal
	091103052-HRA/PB	FVB	64	3	152060289	Ensembl Gene	ENSMUSG00000039068	Zzz3	HO_Embryonic_Lethal
	091119012-HRA/PB	FVB	64	3	152096479	Ensembl Gene	ENSMUSG00000039068	Zzz3	HO_Embryonic_Lethal
	100323027-HRA/PB	FVB	64	13	38010770	Ensembl Gene	ENSMUSG00000039087	Rreb1	HO_Embryonic_Lethal
	091210291-HRA/PB	C57	64	14	21990829	Ensembl Gene	ENSMUSG00000039197	Adk	HO_Embryonic_Lethal
	090929001-HRA/PB	FVB	64	17	23957120	Ensembl Gene	ENSMUSG00000039218	Srrm2	HO_Embryonic_Lethal
	080214056-MRA/PB	FVB	64	2	32099315	Ensembl Gene	ENSMUSG00000039254	Pomt1	HO_Embryonic_Lethal
	090122004-HRA/PB	FVB	64	4	153866156	Ensembl Gene	ENSMUSG00000039410	Prdm16	HO_Embryonic_Lethal
	091210298-HRA/PB	C57	64	10	33919313	Ensembl Gene	ENSMUSG00000039497	Dse	HO_Embryonic_Lethal
	100121022-HRA/PB	FVB	64	16	92088532	Ensembl Gene	ENSMUSG00000039680	Mrps6	HO_Embryonic_Lethal
	091203251-HRA/PB	C57	64	2	29898137	Ensembl Gene	ENSMUSG00000039715	Wdr34	HO_Embryonic_Lethal
	091217281-HRA/PB	C57	64	5	136672061	Ensembl Gene	ENSMUSG00000039737	Prkrip1	HO_Embryonic_Lethal
	090326208-HRA/PB	C57	64	2	164856148	Ensembl Gene	ENSMUSG00000039804	Ncoa5	HO_Embryonic_Lethal
	080918012-HRA/PB	FVB	64	15	8048190	Ensembl Gene	ENSMUSG00000039828	Wdr70	HO_Embryonic_Lethal
	081009012-HRA/PB	FVB	64	2	29502109	Ensembl Gene	ENSMUSG00000039844	Rapgef1	HO_Embryonic_Lethal
	091103029-HRA/PB	FVB	64	16	90778212	Ensembl Gene	ENSMUSG00000039929	Urb1	HO_Embryonic_Lethal
	091027235-HRA/PB	C57	64	9	108157950	Ensembl Gene	ENSMUSG00000039952	Dag1	HO_Embryonic_Lethal
	090625225-HLA/PB	C57	64	5	19137370	Ensembl Gene	ENSMUSG00000040003	Magi2	HO_Embryonic_Lethal
	091119021-HRB/PB	FVB	64	5	19079831	Ensembl Gene	ENSMUSG00000040003	Magi2	HO_Embryonic_Lethal
	091119248-HRA/PB	C57	64	5	19365099	Ensembl Gene	ENSMUSG00000040003	Magi2	HO_Embryonic_Lethal
	100114043-HRA/PB	FVB	64	5	18826247	Ensembl Gene	ENSMUSG00000040003	Magi2	HO_Embryonic_Lethal
	091119215-HRB/PB	C57	64	3	144211761	Ensembl Gene	ENSMUSG00000040151	Hs2st1	HO_Embryonic_Lethal
	100325015-HRA/PB	FVB	64	3	8923311	Ensembl Gene	ENSMUSG00000040269	Mrps28	HO_Embryonic_Lethal
	100211026-HLA/PB	FVB	64	1	163765511	Ensembl Gene	ENSMUSG00000040297	AI848100	HO_Embryonic_Lethal
	080415003-HRA/PB	FVB	64	2	113927707	Ensembl Gene	ENSMUSG00000040383	Aqr	HO_Embryonic_Lethal
	080115009-HRA/PB	FVB	64	8	8670748	Ensembl Gene	ENSMUSG00000040459	Arglu1	HO_Embryonic_Lethal
	090813078-HLA/071030006-HRA/PB	FVB	64	11	106942500	Ensembl Gene	ENSMUSG00000040481	Bptf	HO_Embryonic_Lethal
	080916012-HRA/PB	FVB	64	2	91634227	Ensembl Gene	ENSMUSG00000040506	Ambra1	HO_Embryonic_Lethal
	081021039-HRA/PB	FVB	64	2	91571138	Ensembl Gene	ENSMUSG00000040506	Ambra1	HO_Embryonic_Lethal
	090929041-HRA/PB	FVB	64	18	63971001	Ensembl Gene	ENSMUSG00000040560	Wdr7	HO_Embryonic_Lethal
	091203256-HRA/PB	C57	64	14	28262341	Ensembl Gene	ENSMUSG00000040651	D14Abb1e	HO_Embryonic_Lethal
	081204040-HRA/PB	FVB	64	10	6223220	Ensembl Gene	ENSMUSG00000040675	Mthfd1l	HO_Embryonic_Lethal
	091013096-HRA/PB	FVB	64	2	91009762	Ensembl Gene	ENSMUSG00000040687	Madd	HO_Embryonic_Lethal
	080401003-HRA/PB	FVB	64	4	11437290	Ensembl Gene	ENSMUSG00000040720	1110037F02Rik	HO_Embryonic_Lethal
	100330008-HRA/PB	FVB	64	1	161197468	Ensembl Gene	ENSMUSG00000040782	Rfwd2	HO_Embryonic_Lethal
	100204061-HLA/PB	FVB	64	16	94610840	Ensembl Gene	ENSMUSG00000040785	Ttc3	HO_Embryonic_Lethal
	100316046-HRA/PB	FVB	64	16	20143718	Ensembl Gene	ENSMUSG00000041215	Yeats2	HO_Embryonic_Lethal
	080617015-HRA/PB	FVB	64	11	69386575	Ensembl Gene	ENSMUSG00000041346	Wrap53	HO_Embryonic_Lethal
	090915050-HRA/PB	FVB	64	13	100123458	Ensembl Gene	ENSMUSG00000041632	Mrps27	HO_Embryonic_Lethal
	091229037-HRA/PB	FVB	64	9	65202881	Ensembl Gene	ENSMUSG00000041837	Pdcd7	HO_Embryonic_Lethal
	091117203-HLB/PB	C57	64	11	5303971	Ensembl Gene	ENSMUSG00000041961	Znrf3	HO_Embryonic_Lethal
	091112024-HLA/PB	FVB	64	12	117493526	Ensembl Gene	ENSMUSG00000042050	Wdr60	HO_Embryonic_Lethal
	080708001-HRA/PB	FVB	64	2	77117327	Ensembl Gene	ENSMUSG00000042272	Sestd1	HO_Embryonic_Lethal
	090602039-HLA/PB	FVB	64	13	115881401	Ensembl Gene	ENSMUSG00000042284	Itga1	HO_Embryonic_Lethal
	080814006-HLA/PB	FVB	64	11	22002339	Ensembl Gene	ENSMUSG00000042302	Ehbp1	HO_Embryonic_Lethal
	081204036-HRA/PB	FVB	64	11	22149485	Ensembl Gene	ENSMUSG00000042302	Ehbp1	HO_Embryonic_Lethal
	100114256-HRA/PB	C57	64	14	31860724	Ensembl Gene	ENSMUSG00000042323	Pbrm1	HO_Embryonic_Lethal
	090224020-HRA/PB	FVB	64	13	114824694	Ensembl Gene	ENSMUSG00000042348	Arl15	HO_Embryonic_Lethal
	090604018-HRA/PB	FVB	64	6	115514929	Ensembl Gene	ENSMUSG00000042389	Tsen2	HO_Embryonic_Lethal
	091126296-HLA/PB	C57	64	4	126627857	Ensembl Gene	ENSMUSG00000042446	Zmym4	HO_Embryonic_Lethal
	081230023-HRA/PB	FVB	64	9	31089294	Ensembl Gene	ENSMUSG00000042496	Prdm10	HO_Embryonic_Lethal
	091112021-HRA/PB	FVB	64	3	89841283	Ensembl Gene	ENSMUSG00000042520	Ubap2l	HO_Embryonic_Lethal
	091210333-HRA/PB	C57	64	11	60644320	Ensembl Gene	ENSMUSG00000042569	Dhrs7b	HO_Embryonic_Lethal
	071225026-HRA/PB	FVB	64	1	155327336	Ensembl Gene	ENSMUSG00000042699	Dhx9	HO_Embryonic_Lethal
	081118023-HRA/PB	FVB	52	19	8809985	Intergenic	ENSMUSG00000042729	Wdr74	HO_Embryonic_Lethal
	100121026-HRA/PB	FVB	64	18	10385492	Ensembl Gene	ENSMUSG00000042942	Greb1l	HO_Embryonic_Lethal
	091015250-HRA/PB	C57	64	5	102307851	Ensembl Gene	ENSMUSG00000043940	Wdfy3	HO_Embryonic_Lethal
	091022213-HRA/PB	C57	64	12	55752999	Ensembl Gene	ENSMUSG00000044408	1110002B05Rik	HO_Embryonic_Lethal
	091224014-HRA/PB	FVB	64	7	129276094	Ensembl Gene	ENSMUSG00000044702	Palb2	HO_Embryonic_Lethal
	080306011-HRA/PB	FVB	64	4	24457688	Ensembl Gene	ENSMUSG00000045751	Mms22l	HO_Embryonic_Lethal
	090226224-HLC/PB	C57	64	7	127824434	Ensembl Gene	ENSMUSG00000046096	BC030336	HO_Embryonic_Lethal
	090521221-HLB/PB	C57	64	18	66359381	Ensembl Gene	ENSMUSG00000046318	Ccbe1	HO_Embryonic_Lethal
	090818078-HRA/PB	FVB	64	2	127251773	Ensembl Gene	ENSMUSG00000046338	Gpat2	HO_Embryonic_Lethal
	080901975-HLA/PB	C57	64	7	86832007	Ensembl Gene	ENSMUSG00000046591	5730590G19Rik	HO_Embryonic_Lethal
	091217286-HRA/PB	C57	64	12	66253621	Ensembl Gene	ENSMUSG00000047534	Mis18bp1	HO_Embryonic_Lethal
	090924233-HRA/PB	C57	64	18	84466997	Ensembl Gene	ENSMUSG00000048410	Zfp407	HO_Embryonic_Lethal
	091208050-HLA/PB	FVB	64	18	84629392	Ensembl Gene	ENSMUSG00000048410	Zfp407	HO_Embryonic_Lethal
	091015246-HRA/PB	C57	64	5	38212981	Ensembl Gene	ENSMUSG00000048450	Msx1	HO_Embryonic_Lethal
	091009094-HRA/PB	FVB	64	10	120397809	Ensembl Gene	ENSMUSG00000048661	Lemd3	HO_Embryonic_Lethal
	091201001-HRA/PB	FVB	64	11	105904462	Ensembl Gene	ENSMUSG00000049354	Dcaf7	HO_Embryonic_Lethal
	091119004-HRA/PB	FVB	67	15	6672220	Ensembl Gene	ENSMUSG00000050310	4921505C17Rik	HO_Embryonic_Lethal
	081223037-HRA/PB	FVB	64	15	6741584	Ensembl Gene	ENSMUSG00000050310	Rictor	HO_Embryonic_Lethal
	AX203aRP/PB	FVB	64	15	6733455	Ensembl Gene	ENSMUSG00000050310	Rictor	HO_Embryonic_Lethal
	091208016-HLA/PB	FVB	64	X	99351819	Ensembl Gene	ENSMUSG00000051220	Ercc6l	HO_Embryonic_Lethal
	090604014-HRA/PB	FVB	64	6	118864764	Ensembl Gene	ENSMUSG00000051331	Cacna1c	HO_Embryonic_Lethal
	100323006-HRA/PB	FVB	64	9	59595549	Ensembl Gene	ENSMUSG00000051705	Senp8	HO_Embryonic_Lethal
	080214044-MRA/PB	FVB	64	2	76674089	Ensembl Gene	ENSMUSG00000051747	Ttn	HO_Embryonic_Lethal
	081202023-HRA/PB	FVB	64	7	25332777	Ensembl Gene	ENSMUSG00000051768	Xrcc1	HO_Embryonic_Lethal
	081014004-HRA/PB	FVB	64	17	6974074	Ensembl Gene	ENSMUSG00000052397	Ezr	HO_Embryonic_Lethal
	090115026-HRA/PB	FVB	64	7	52241126	Ensembl Gene	ENSMUSG00000052429	Prmt1	HO_Embryonic_Lethal
	100223018-HLA/PB	FVB	64	16	44123878	Ensembl Gene	ENSMUSG00000052459	Atp6v1a	HO_Embryonic_Lethal
	090115027-HLA/PB	FVB	64	3	103987102	Ensembl Gene	ENSMUSG00000052539	Magi3	HO_Embryonic_Lethal
	080626001-HRA/PB	FVB	64	7	34951324	Ensembl Gene	ENSMUSG00000052997	Uba2	HO_Embryonic_Lethal
	090521027-HRA/PB	FVB	64	9	8000539	Ensembl Gene	ENSMUSG00000053110	Yap1	HO_Embryonic_Lethal
	100330037-HRA/PB	FVB	64	9	8003401	Ensembl Gene	ENSMUSG00000053110	Yap1	HO_Embryonic_Lethal
	080918028-HRA/PB	FVB	64	1	88770074	Ensembl Gene	ENSMUSG00000053333	Dis3l2	HO_Embryonic_Lethal
	090212205-HRA/PB	C57	64	1	88867034	Ensembl Gene	ENSMUSG00000053333	Dis3l2	HO_Embryonic_Lethal
	091029242-HRA/PB	C57	64	1	88647467	Ensembl Gene	ENSMUSG00000053333	Dis3l2	HO_Embryonic_Lethal
	091117012-HRA/PB	FVB	64	8	66682594	Ensembl Gene	ENSMUSG00000053626	Tll1	HO_Embryonic_Lethal
	091203020-HLA/PB	FVB	64	3	88664916	Ensembl Gene	ENSMUSG00000054199	Gon4l	HO_Embryonic_Lethal
	091112283-HLA/PB	C57	64	12	55789568	Ensembl Gene	ENSMUSG00000054302	Eapp	HO_Embryonic_Lethal
	100114276-HLA/PB	C57	64	12	55775128	Ensembl Gene	ENSMUSG00000054302	Eapp	HO_Embryonic_Lethal
	080325005-HRA/PB	FVB	64	9	70617746	Ensembl Gene	ENSMUSG00000054693	Adam10	HO_Embryonic_Lethal
	081216034-HRA/PB	FVB	64	9	70621393	Ensembl Gene	ENSMUSG00000054693	Adam10	HO_Embryonic_Lethal
	090602047-HRA/PB	FVB	64	9	70580583	Ensembl Gene	ENSMUSG00000054693	Adam10	HO_Embryonic_Lethal
	091224007-HRA/PB	FVB	64	7	29730405	Ensembl Gene	ENSMUSG00000054808	Actn4	HO_Embryonic_Lethal
	091124013-HRA/PB	FVB	64	5	90685090	Ensembl Gene	ENSMUSG00000055204	Ankrd17	HO_Embryonic_Lethal
	081007021-HRA/PB	FVB	64	7	119851379	Ensembl Gene	ENSMUSG00000055320	Tead1	HO_Embryonic_Lethal
	090922009-HRA/PB	FVB	64	6	72597848	Ensembl Gene	ENSMUSG00000055799	Tcf7l1	HO_Embryonic_Lethal
	100223025-HRA/PB	FVB	64	8	93976540	Ensembl Gene	ENSMUSG00000055932	Fto	HO_Embryonic_Lethal
	090806028-HLA/PB	FVB	64	1	107548813	Ensembl Gene	ENSMUSG00000056536	Pign	HO_Embryonic_Lethal
	081016050-HRA/PB	FVB	64	11	33056351	Ensembl Gene	ENSMUSG00000057113	Npm1	HO_Embryonic_Lethal
	091210037-HRA/PB	FVB	64	1	43807247	Ensembl Gene	ENSMUSG00000057363	Uxs1	HO_Embryonic_Lethal
	081127022-HRA/PB	FVB	64	5	34188911	Ensembl Gene	ENSMUSG00000057406	Whsc1	HO_Embryonic_Lethal
	081218040-HRA/PB	FVB	64	5	93554174	Ensembl Gene	ENSMUSG00000058013	Sept11	HO_Embryonic_Lethal
	090730226-HRA/PB	C57	64	2	92103127	Ensembl Gene	ENSMUSG00000058318	Phf21a	HO_Embryonic_Lethal
	100415202-HRD/PB	C57	64	14	117342928	Ensembl Gene	ENSMUSG00000058571	Gpc6	HO_Embryonic_Lethal
	091022237-HRA/PB	C57	64	17	74622134	Ensembl Gene	ENSMUSG00000058704	Memo1	HO_Embryonic_Lethal
	081106021-HRA/PB	FVB	64	2	132109875	Ensembl Gene	ENSMUSG00000058793	Cds2	HO_Embryonic_Lethal
	100304010-HRA/PB	FVB	64	2	132118899	Ensembl Gene	ENSMUSG00000058793	Cds2	HO_Embryonic_Lethal
	090924209-HRA/PB	C57	64	7	85604663	Ensembl Gene	ENSMUSG00000059146	Ntrk3	HO_Embryonic_Lethal
	080103013-HRA/PB	FVB	64	13	35946083	Ensembl Gene	ENSMUSG00000059288	Cdyl	HO_Embryonic_Lethal
	091126290-HLB/PB	C57	64	12	78050636	Ensembl Gene	ENSMUSG00000059436	Max	HO_Embryonic_Lethal
	100325039-HRA/PB	FVB	64	2	84189425	Ensembl Gene	ENSMUSG00000059588	Calcrl	HO_Embryonic_Lethal
	090115023-HRA/PB	FVB	64	4	55049380	Ensembl Gene	ENSMUSG00000060206	Zfp462	HO_Embryonic_Lethal
	100114212-HRA/PB	C57	64	17	13169432	Ensembl Gene	ENSMUSG00000060475	Wtap	HO_Embryonic_Lethal
	090521215-HRA/PB	C57	64	10	9359798	Ensembl Gene	ENSMUSG00000060487	Samd5	HO_Embryonic_Lethal
	090924227-HLA/PB	C57	64	18	72282079	Ensembl Gene	ENSMUSG00000060534	Dcc	HO_Embryonic_Lethal
	081209044-HRA/PB	FVB	64	2	53049571	Ensembl Gene	ENSMUSG00000061136	Prpf40a	HO_Embryonic_Lethal
	090519021-HRA/PB	FVB	64	7	27979437	Ensembl Gene	ENSMUSG00000061479	Snrpa	HO_Embryonic_Lethal
	091117213-HLA/PB	C57	64	12	54012110	Ensembl Gene	ENSMUSG00000061603	Akap6	HO_Embryonic_Lethal
	091126021-HRA/PB	FVB	64	15	53027707	Ensembl Gene	ENSMUSG00000061731	Ext1	HO_Embryonic_Lethal
	100114009-HLA/PB	FVB	64	16	11246912	Ensembl Gene	ENSMUSG00000062203	Gspt1	HO_Embryonic_Lethal
	091015242-HRA/PB	C57	64	1	68168495	Ensembl Gene	ENSMUSG00000062209	Erbb4	HO_Embryonic_Lethal
	100209074-HRA/PB	FVB	64	4	94617920	Ensembl Gene	ENSMUSG00000062627	Mysm1	HO_Embryonic_Lethal
	090331014-HRA/PB	FVB	64	9	36593670	Ensembl Gene	ENSMUSG00000062762	Ei24	HO_Embryonic_Lethal
	091112212-HLA/PB	C57	64	12	55963221	Ensembl Gene	ENSMUSG00000062929	Cfl2	HO_Embryonic_Lethal
	090924229-HRA/PB	C57	64	2	157194155	Ensembl Gene	ENSMUSG00000063019	Manbal	HO_Embryonic_Lethal
	090521209-HRA/PB	C57	64	8	23171554	Ensembl Gene	ENSMUSG00000063362	Alg11	HO_Embryonic_Lethal
	100325004-HRA/PB	FVB	64	4	149612093	Ensembl Gene	ENSMUSG00000063524	Eno1	HO_Embryonic_Lethal
	100107029-HRA/PB	FVB	64	7	109354948	Ensembl Gene	ENSMUSG00000063550	Nup98	HO_Embryonic_Lethal
	091208038-HRA/PB	FVB	64	3	89017075	Ensembl Gene	ENSMUSG00000064068	Mtx1	HO_Embryonic_Lethal
	090428026-HRA/PB	FVB	64	19	46856199	Ensembl Gene	ENSMUSG00000064105	Cnnm2	HO_Embryonic_Lethal
	100204053-HRA/PB	FVB	64	1	120354765	Ensembl Gene	ENSMUSG00000064302	Clasp1	HO_Embryonic_Lethal
	080805006-HLA/PB	FVB	64	16	10588857	Ensembl Gene	ENSMUSG00000068663	Clec16a	HO_Embryonic_Lethal
	090806009-HRA/PB	FVB	64	13	101496053	Ensembl Gene	ENSMUSG00000069089	Cdk7	HO_Embryonic_Lethal
	090616006-HRA/PB	FVB	64	17	8381231	Ensembl Gene	ENSMUSG00000069135	Fgfr1op	HO_Embryonic_Lethal
	100119036-HRA/PB	FVB	64	10	69388870	Ensembl Gene	ENSMUSG00000069601	Ank3	HO_Embryonic_Lethal
	AX42aR43/PB	FVB	64	10	69388703	Ensembl Gene	ENSMUSG00000069601	Ank3	HO_Embryonic_Lethal
	100114041-HRB/PB	FVB	64	17	5199933	Ensembl Gene	ENSMUSG00000069729	Arid1b	HO_Embryonic_Lethal
	091208041-HRA/PB	FVB	64	2	70416955	Ensembl Gene	ENSMUSG00000070880	Gad1	HO_Embryonic_Lethal
	080214048-HRA/PB	FVB	64	4	86222247	Ensembl Gene	ENSMUSG00000070934	Rraga	HO_Embryonic_Lethal
	100209075-HRA/PB	FVB	64	10	127499870	Ensembl Gene	ENSMUSG00000071072	Ptges3	HO_Embryonic_Lethal
	091210227-HRA/PB	C57	64	6	120618209	Ensembl Gene	ENSMUSG00000071226	Cecr2	HO_Embryonic_Lethal
	090623014-HRA/PB	FVB	64	12	85983476	Ensembl Gene	ENSMUSG00000071235	Vrtn	HO_Embryonic_Lethal
	091119019-HRA/PB	FVB	64	16	56022258	Ensembl Gene	ENSMUSG00000071533	Pcnp	HO_Embryonic_Lethal
	081106006-HLA/PB	FVB	64	19	9050115	Ensembl Gene	ENSMUSG00000071644	Eef1g	HO_Embryonic_Lethal
	081113010-HRA/PB	FVB	64	7	30770478	Ensembl Gene	ENSMUSG00000074221	Zfp568	HO_Embryonic_Lethal
	081021013-HRB/PB	FVB	64	3	84632468	Ensembl Gene	ENSMUSG00000074513	Arfip1	HO_Embryonic_Lethal
	090519019-HRA/PB	FVB	54	10	12727495	Intergenic	ENSMUSG00000078348	Sf3b5	HO_Embryonic_Lethal
	090402913-HRA/PB	C57	64	7	9087913	Ensembl Gene	ENSMUSG00000078806	Vmn2r38	HO_Embryonic_Lethal
	080701013-HRA/PB	FVB	64	2	168031232	Ensembl Gene	ENSMUSG00000078919	Dpm1	HO_Embryonic_Lethal
	091201046-HRA/PB	FVB	64	9	114430554	Ensembl Gene	ENSMUSG00000079259	Trim71	HO_Embryonic_Lethal
	081120013-HRA/PB	FVB	64	12	85838336	Ensembl Gene	ENSMUSG00000085793	Lin52	HO_Embryonic_Lethal
	090203031-HRA/PB	FVB	64	12	85825613	Ensembl Gene	ENSMUSG00000085793	Lin52	HO_Embryonic_Lethal
	091013025-HRA/PB	FVB	64	17	44913585	Ensembl Gene	ENSMUSG00000092206	AC165141.1	HO_Embryonic_Lethal
	080228010-HRA/PB	FVB	64	8	19731447	Ensembl Gene	ENSMUSG00000096265	4930467E23Rik	HO_Embryonic_Lethal
	080924918-HRA/PB	C57	64	10	100394222	Intergenic	GENSCAN00000001321	GENSCAN00000001321	HO_Embryonic_Lethal
	100204048-HRA/PB	FVB	64	15	36100962	Genscan	GENSCAN00000004425	GENSCAN00000004425	HO_Embryonic_Lethal
	091015201-HRA/PB	C57	64	17	80171884	Genscan	GENSCAN00000004794	GENSCAN00000004794	HO_Embryonic_Lethal
	071218012-HRA/PB	FVB	64	19	9040705	Genscan	GENSCAN00000005171	GENSCAN00000005171	HO_Embryonic_Lethal
	090226216-HLA/PB	C57	64	8	31331162	Genscan	GENSCAN00000007944	GENSCAN00000007944	HO_Embryonic_Lethal
	090818021-HRA/PB	FVB	55	9	36188383	Intergenic	GENSCAN00000009561	GENSCAN00000009561	HO_Embryonic_Lethal
	090413984-HLA/PB	C57	54	11	15907531	Intergenic	GENSCAN00000012322	GENSCAN00000012322	HO_Embryonic_Lethal
	090210001-HRA/PB	FVB	64	9	44142063	Genscan	GENSCAN00000015742	GENSCAN00000015742	HO_Embryonic_Lethal
	091124015-HRA/PB	FVB	56	3	40230854	Intergenic	GENSCAN00000015912	GENSCAN00000015912	HO_Embryonic_Lethal
	081218032-HLB/PB	FVB	52	4	21857809	Genscan	GENSCAN00000022333	GENSCAN00000022333	HO_Embryonic_Lethal
	080325025-HRA/PB	FVB	64	9	37243629	Genscan	GENSCAN00000027118	GENSCAN00000027118	HO_Embryonic_Lethal
	090201956-HRA/PB	C57	64	1	16655163	Genscan	GENSCAN00000027255	GENSCAN00000027255	HO_Embryonic_Lethal
	071204025-HRA/PB	FVB	64	11	111820295	Genscan	GENSCAN00000032966	GENSCAN00000032966	HO_Embryonic_Lethal
	080529001-HRA/PB	FVB	64	9	61969874	Genscan	GENSCAN00000034038	GENSCAN00000034038	HO_Embryonic_Lethal
	081225204-HLA/PB	C57	64	4	152953345	Genscan	GENSCAN00000038153	GENSCAN00000038153	HO_Embryonic_Lethal
	090226201-HLA/PB	C57	64	4	152962486	Genscan	GENSCAN00000038153	GENSCAN00000038153	HO_Embryonic_Lethal
	090226203-HLA/PB	C57	64	4	152950865	Genscan	GENSCAN00000038153	GENSCAN00000038153	HO_Embryonic_Lethal
	090319211-HLA/PB	C57	64	4	152954833	Genscan	GENSCAN00000038153	GENSCAN00000038153	HO_Embryonic_Lethal
	090521222-HLA/PB	C57	64	4	152950382	Genscan	GENSCAN00000038153	GENSCAN00000038153	HO_Embryonic_Lethal
	090924239-HLA/PB	C57	64	4	152926560	Genscan	GENSCAN00000038153	GENSCAN00000038153	HO_Embryonic_Lethal
	091022265-HLA/PB	C57	64	4	152930810	Genscan	GENSCAN00000038153	GENSCAN00000038153	HO_Embryonic_Lethal
	090319210-HLA/PB	C57	55	4	153005270	Genscan	GENSCAN00000041193	GENSCAN00000041193	HO_Embryonic_Lethal
	080703001-HRA/PB	FVB	64	8	87559444	Genscan	GENSCAN00000041310	GENSCAN00000041310	HO_Embryonic_Lethal
	080812010-HRA/PB	FVB	53	11	12384815	Genscan	GENSCAN00000044823	GENSCAN00000044823	HO_Embryonic_Lethal
	081009022-HRA/PB	FVB	64	7	123196730	EST Gene	W08194	W08194	HO_Embryonic_Lethal
	091029261-HRA/PB	C57	64	NT_166462	7952	None	None	None	HO_Embryonic_Lethal
	080311943-HLB/PB	FVB	64	1	36423401	Ensembl Gene	ENSMUSG00000010453	4632411B12Rik	HO_Embryonic_Lethal
	080408201-HRA/PB	C57	64	19	45856670	Ensembl Gene	ENSMUSG00000025220	Mgea5	HO_Embryonic_Lethal
	W377/PB	FVB	64	18	84250295	Ensembl Gene	ENSMUSG00000046982	Tshz1	HO_Embryonic_Lethal
	080527006-HRA/PB	FVB	64	3	116298988	Ensembl Gene	ENSMUSG00000027959	Sass6	HO_Embryonic_Lethal
	071206003-HRA/PB	FVB	64	3	130899299	Ensembl Gene	ENSMUSG00000027985	Lef1	HO_Embryonic_Lethal
	080429020-HRA/PB	FVB	64	3	138194577	Ensembl Gene	ENSMUSG00000028156	Eif4e	HO_Embryonic_Lethal
	071016007-HRA/PB	FVB	64	8	114377597	Ensembl Gene	ENSMUSG00000031954	Cfdp1	HO_Embryonic_Lethal
	071018026-HRA/PB	FVB	64	9	92463269	Ensembl Gene	ENSMUSG00000032374	Plod2	HO_Embryonic_Lethal
	080429044-HRA/PB	FVB	64	12	101591658	Ensembl Gene	ENSMUSG00000033530	Ttc7b	HO_Embryonic_Lethal
	080311935-HLA/PB	FVB	64	4	86255532	Ensembl Gene	ENSMUSG00000038047	Haus6	HO_Embryonic_Lethal
	091022214-HRA/PB	C57	64	9	7897675	Genscan	GENSCAN00000037712	GENSCAN00000037712	HO_Embryonic_Lethal(Yale)
	080327009-HRA/PB	FVB	64	3	32645741	Ensembl Gene	ENSMUSG00000027673	Ndufb5	HO_Embryonic_Lethal
	091027220-HRA/PB	C57	64	5	128805528	Ensembl Gene	ENSMUSG00000034310	Tmem132d	HO_Embryonic_Lethal
	090702206-HRA/PB	C57	64	1	72258050	Ensembl Gene	ENSMUSG00000039395	Mreg	HO_Embryonic_Lethal
	090813210-HRA/PB	C57	64	11	106991261	Ensembl Gene	ENSMUSG00000040481	Bptf	HO_Embryonic_Lethal(Yale)
	080617018-HRA/PB	FVB	64	8	87002628	Ensembl Gene	ENSMUSG00000034656	Cacna1a	HO_Embryonic_Lethal
	080401231-HRA/PB	C57	54	11	29056411	Ensembl Gene	ENSMUSG00000020464	Pnpt1	HO_Embryonic_Lethal
	080807208-HLA/PB	C57	64	17	36099513	Ensembl Gene	ENSMUSG00000038762	Abcf1	HO_Embryonic_Lethal
	080320224-MLA/PB	C57	64	12	55561175	Genscan	GENSCAN00000002228	GENSCAN00000002228	HO_Embryonic_Lethal
	080109010-HRA/PB	C57	64	4	152692725	Genscan	GENSCAN00000038189	GENSCAN00000038189	HO_Embryonic_Lethal
	O209qR20/PB	C57	54	4	152948294	Genscan	GENSCAN00000041193	GENSCAN00000041193	HO_Embryonic_Lethal
	080213011-HRA/PB	C57	54	4	152830045	Ensembl Gene	ENSMUSG00000039546	Ajap1	HO_Embryonic_Lethal
	090903006-HRA/PB	FVB	55	16	94840731	Ensembl Gene	ENSMUSG00000022897	Dyrk1a	HO_Embryonic_Lethal
