# Supplementary material for: Embryonic Lethal Phenotyping to Identify Candidate Genes Related with Birth Defects
Source: Int J Mol Sci. 2024 Aug 13;25(16):8788. doi: 10.3390/ijms25168788 (PMC11354474; doi:10.3390/ijms25168788)
Supplement: Supplementary file 1 [file ijms-25-08788-s001.zip › Table S2.xlsx]

## Sheet: Table S2
Table S2 Identification of embryonic lethal phenotypes
					Viability					Conclusion	Gross morphology				Date
			GeneName	Line name	E10.5	E12.5	E15.5	E18.5	P10	Embryonic viability	E10.5	E12.5	E15.5	E18.5
		Lethal ≤ E10.5	Gm25679	100114237-HRA	Lethal	Lethal	Lethal	Lethal	Lethal	Lethal E10.5	Yes	Yes	Yes	Yes	2021.10.27
			GENSCAN00000038153	080401235-MLA	Lethal	Lethal	Lethal	Lethal	Lethal	Lethal E10.5	Yes	Yes	Yes	Yes	2021.11.05
			Gm3867	100318002-HLA	Lethal	Lethal	Lethal	Lethal	Lethal	Lethal E10.5	Yes	Yes	Yes	Yes	2022.03.27
			GENSCAN00000027117	091013046-HRA	Lethal	Lethal	Lethal	Lethal	Lethal	Lethal E10.5	Yes	Yes	Yes	Yes	2022.10.20
			Tfam	080522018-HRA	Lethal	Lethal	Lethal	Lethal	Lethal	Lethal E10.5	Yes	Yes	Yes	Yes	2021.09.09
			Csnk1a1	080228002-HRA	Lethal	Lethal	Lethal	Lethal	Lethal	Lethal E10.5	Yes	Yes	Yes	Yes	2021.11.04
			Appl2	090205002-HRA	Lethal	Lethal	Lethal	Lethal	Lethal	Lethal E10.5	Yes	Yes	Yes	Yes	2021.11.11
			Mtx1	091208038-HRA	Lethal	Lethal	Lethal	Lethal	Lethal	Lethal E10.5	Yes	Yes	Yes	Yes	2021.12.09
			GENSCAN00000015912	091124015-HRA	Lethal	Lethal	Lethal	Lethal	Lethal	Lethal E10.5	Yes	Yes	Yes	Yes	2022.09.29
			GENSCAN00000012322	090413984-HLA	Lethal	Lethal	Lethal	Lethal	Lethal	Lethal E10.5	Yes	Yes	Yes	Yes	2022.12.15
			GENSCAN00000007944	090226216-HLA	Lethal	Lethal	Lethal	Lethal	Lethal	Lethal E10.5	Yes	Yes	Yes	Yes	2022.12.15
			Gm49984	091015201-HRA	Lethal	Lethal	Lethal	Lethal	Lethal	Lethal E10.5	Yes	Yes	Yes	Yes	2022.12.08
			Gm48401	090818021-HRA	Lethal	Lethal	Lethal	Lethal	Lethal	Lethal E10.5	Yes	Yes	Yes	Yes	2022.12.22
		E10.5 ≤ Lethal ≤ E12.5	Rbpj	100112048-HLA	Subviable	Lethal	Lethal	Lethal	Lethal	Lethal E12.5, Subviable E10.5	Yes	Yes	Yes	Yes	2021.10.08
			Lamc1	080708002-HRB	Subviable	Lethal	Lethal	Lethal	Lethal	Lethal E12.5, Subviable E10.5	Yes	Yes	Yes	Yes	2022.08.11
			Bcas3	081118041-HRA	Viable	Lethal	Lethal	Lethal	Lethal	Lethal E12.5, Viable E10.5	Yes	Yes	Yes	Yes	2021.09.23
			Smad2	090901064-HRA	Viable	Lethal	Lethal	Lethal	Lethal	Lethal E12.5, Viable E10.5	Yes	Yes	Yes	Yes	2021.09.30
			Pigq	100114014-HLA	Viable	Lethal	Lethal	Lethal	Lethal	Lethal E12.5, Viable E10.5	Yes	Yes	Yes	Yes	2021.10.14
			Ttn	080214044-MRA	Viable	Lethal	Lethal	Lethal	Lethal	Lethal E12.5, Viable E10.5	Yes	Yes	Yes	Yes	2021.10.28
			Ubb	091015001-HRA	Viable	Lethal	Lethal	Lethal	Lethal	Lethal E12.5, Viable E10.5	Yes	Yes	Yes	Yes	2022.08.25
			Gm48853	090210001-HRA	Viable	Lethal	Lethal	Lethal	Lethal	Lethal E12.5, Viable E10.5	Yes	Yes	Yes	Yes	2022.09.15
			Gpr107	090514011-HRA	Viable	Lethal	Lethal	Lethal	Lethal	Lethal E12.5, Viable E10.5	Yes	Yes	Yes	Yes	2022.11.03
		E12.5 ≤ Lethal ≤ E15.5	Tut1	071218012-HRA	Subviable	Subviable	Lethal	Lethal	Lethal	Lethal E15.5, Subviable E10.5	Yes	Yes	Yes	Yes	2022.10.12
			Etv6	081125037-HLA	Viable	Subviable	Lethal	Lethal	Lethal	Lethal E15.5, Subviable E12.5	Yes	Yes	Yes	Yes	2021.02.28
			2410089E03Rik	100105036-HRA	Viable	Subviable	Lethal	Lethal	Lethal	Lethal E15.5, Subviable E12.5	Yes	Yes	Yes	Yes	2021.03.17
			Gpatch8	081007007-HRA	Viable	Subviable	Lethal	Lethal	Lethal	Lethal E15.5, Subviable E12.5	Yes	Yes	Yes	Yes	2022.09.29
			Mtmr9	090120006-HRA	Subviable	Viable	Lethal	Lethal	Lethal	Lethal E15.5, Viable E12.5	Yes	Yes	Yes	Yes	2022.10.27
		E15.5l ≤ Lethal ≤ E18.5	Dyrk1α	090903006-HRA	Subviable	Subviable	Subviable	Lethal	Lethal	Lethal E18.5, Subviable E10.5	Yes	Yes	Yes	Yes	2021.11.18
			Gata3	080115001-HRA	Viable	Viable	Subviable	Lethal	Lethal	Lethal E18.5, Subviable E15.5	Yes	Yes	Yes	Yes	2021.09.10
			Eya1	B65cR19	Viable	Viable	Subviable	Lethal	Lethal	Lethal E18.5, Subviable E15.5	Yes	Yes	Yes	Yes	2021.10.14
			Nf1	W39-10	Viable	Viable	Subviable	Lethal	Lethal	Lethal E18.5, Subviable E15.5	Yes	Yes	Yes	Yes	2021.10.21
			Slc20a1	080603012-HRA	Viable	Viable	Subviable	Lethal	Lethal	Lethal E18.5, Subviable E15.5	Yes	Yes	Yes	Yes	2022.04.07
			GENSCAN00000022333	081218032-HLB	Viable	Subviable	Viable	Lethal	Lethal	Lethal E18.5, Viable E15.5	Yes	Yes	Yes	Yes	2022.11.03
		E18.5 ≤ Lethal ≤ P10	Cnnm2	090428026-HRA	Viable	Subviable	Subviable	Subviable	Lethal	Lethal P10, Subviable E12.5	Yes	Yes	Yes	Yes	2021.12.23
			Maml1	080103044-HRA	Viable	Viable	Viable	Subviable	Lethal	Lethal P10, Subviable E18.5	Yes	Yes	Yes	Yes	2021.02.10
			Tcf7l2	080708007-HRA	Viable	Viable	Viable	Subviable	Lethal	Lethal P10, Subviable E18.5	Yes	Yes	Yes	Yes	2021.02.17
			GENSCAN00000029702	100309034-HRA	Viable	Viable	Viable	Subviable	Lethal	Lethal P10, Subviable E18.5	Yes	Yes	Yes	Yes	2022.10.12
			Stat3	091222007-HRA	Viable	Viable	Viable	Subviable	Lethal	Lethal P10, Subviable E18.5	Yes	Yes	Yes	Yes	2021.09.17
			Tcfap2a	081106009-HRB	Viable	Subviable	Subviable	Viable	Lethal	Lethal P10, Viable E18.5	Yes	Yes	Yes	Yes	2021.02.23
			Scnn1a	100121056-HRA	Viable	Viable	Viable	Viable	Lethal	Lethal P10, Viable E18.5	Yes	Yes	Yes	Yes	2021.03.24
			Pclo	091217257-HRA	Viable	Viable	Viable	Viable	Lethal	Lethal P10, Viable E18.5	Yes	Yes	Yes	Yes	2021.03.29
			Trp73	080925203-HRA	Viable	Viable	Viable	Viable	Lethal	Lethal P10, Viable E18.5	Yes	Yes	Yes	Yes	2021.04.08
			2410127L17Rik	W80qR10	Viable	Viable	Viable	Viable	Lethal	Lethal P10, Viable E18.5	Yes	Yes	Yes	Yes	2021.10.21
			GENSCAN00000040670	Ab21qR58	Viable	Viable	Viable	Viable	Lethal	Lethal P10, Viable E18.5	Yes	Yes	Yes	Yes	2021.10.27
			AI314831	091015233-HRA	Viable	Viable	Viable	Viable	Lethal	Lethal P10, Viable E18.5	Yes	Yes	Yes	Yes	2021.11.15
			Pcsk5	071218006-HRA	Viable	Viable	Viable	Viable	Lethal	Lethal P10, Viable E18.5	Yes	Yes	Yes	Yes	2011.11.23
			Morrbid	091029285-HRA	Viable	Viable	Viable	Viable	Lethal	Lethal P10, Viable E18.5	Yes	Yes	Yes	Yes	2022.03.21
			Hdac2	081230026-HRA	Viable	Viable	Viable	Viable	Lethal	Lethal P10, Viable E18.5	Yes	Yes	Yes	Yes	2021.09.02
			Tpm2	081118031-HRA	Viable	Viable	Viable	Viable	Lethal	Lethal P10, Viable E18.5	Yes	Yes	Yes	Yes	2021.10.14
			GENSCAN00000034820	100114242-HLA	Viable	Viable	Subviable	Viable	Lethal	Lethal P10, Viable E18.5	Yes	Yes	Yes	Yes	2022.04.07
			GENSCAN00000027118	080325025-HRA	Viable	Subviable	Viable	Viable	Lethal	Lethal P10, Viable E18.5	Yes	Yes	Yes	Yes	2022.10.27
			GENSCAN00000004425	100204048-HRA	Subviable	Viable	Viable	Viable	Lethal	Lethal P10, Viable E18.5	Yes	Yes	Yes	Yes	2022.11.10
			GENSCAN00000027255	090201956-HRA	Viable	Viable	Viable	Viable	Lethal	Lethal P10, Viable E18.5	Yes	Yes	Yes	Yes	2022.12.08
		Subviable E18.5	Wnt2	091208007-HLA	Viable	Viable	Viable	Subviable	Subviable	Subviable E18.5	Yes	Yes	Yes	Yes	2021.12.16
		Subviable P10	Pdzrn3	080804971-HLA	Viable	Viable	Viable	Viable	Subviable	Subviable P10	Yes	Yes	Yes	Yes	2021.11.05
