# Supplementary material for: Embryonic Lethal Phenotyping to Identify Candidate Genes Related with Birth Defects
Source: Int J Mol Sci. 2024 Aug 13;25(16):8788. doi: 10.3390/ijms25168788 (PMC11354474; doi:10.3390/ijms25168788)
Supplement: Supplementary file 1 [file ijms-25-08788-s001.zip › Table S3.xlsx]

## Sheet: Table S3
Table S3 Phenotypic classification
			Category
		GeneName	Body size	Early developmental delay	Brain	Cardiac， liver， vascular system	Limbs，eyes and other structural defect	Date
	Lethal ≤ E10.5	Gm25679	NO	Yes	NO	Yes	NO	2021.10.27
		GENSCAN00000038153	NO	Yes	NO	Yes	NO	2021.11.05
		Gm3867	NO	Yes	NO	Yes	NO	2022.03.27
		GENSCAN00000027117	Yes	NO	Yes	NO	NO	2022.10.20
		Tfam	Yes	Yes	NO	Yes	NO	2021.09.09
		Csnk1a1	Yes	NO	NO	Yes	NO	2021.11.04
		Appl2	NO	NO	NO	NO	NO	2021.11.11
		Mtx1	NO	Yes	Yes	Yes	NO	2021.12.09
		GENSCAN00000015912	NO	Yes	NO	Yes	NO	2022.09.29
		GENSCAN00000012322	Yes	NO	NO	NO	NO	2022.12.15
		GENSCAN00000007944	Yes	NO	NO	Yes	NO	2022.12.15
		Gm49984	Yes	NO	NO	Yes	NO	2022.12.08
		Gm48401	Yes	Yes	NO	Yes	NO	2022.12.22
	E10.5 ≤ Lethal ≤ E12.5	Bcas3	NO	Yes	Yes	NO	NO	2021.10.08
		Smad2	Yes	Yes	NO	Yes	NO	2022.08.11
		Rbpj	Yes	Yes	Yes	NO	Yes	2021.09.23
		Pigq	Yes	NO	NO	Yes	NO	2021.09.30
		Ttn	NO	Yes	NO	Yes	NO	2021.10.14
		Lamc1	Yes	NO	NO	NO	NO	2021.10.28
		Ubb	Yes	Yes	NO	Yes	NO	2022.08.25
		Gm48853	NO	Yes	NO	NO	NO	2022.09.15
		Gpr107	NO	NO	NO	Yes	NO	2022.11.03
	E12.5 ≤ Lethal ≤ E15.5	Etv6	Yes	NO	Yes	Yes	NO	2022.10.12
		2410089E03Rik	NO	Yes	NO	NO	Yes	2021.02.28
		Gpatch8	Yes	NO	NO	Yes	Yes	2021.03.17
		Tut1	NO	NO	NO	NO	NO	2022.09.29
		Mtmr9	NO	NO	NO	Yes	Yes	2022.10.27
	E15.5l ≤ Lethal ≤ E18.5	Gata3	Yes	NO	NO	Yes	NO	2021.11.18
		Eya1	NO	Yes	NO	NO	NO	2021.09.10
		Nf1	NO	Yes	Yes	Yes	NO	2021.10.14
		Slc20a1	Yes	Yes	NO	NO	NO	2021.10.21
		Dyrk1α	Yes	Yes	NO	Yes	NO	2022.04.07
		GENSCAN00000022333	Yes	NO	NO	NO	NO	2022.11.03
	E18.5 ≤ Lethal ≤ P10	Maml1	Yes	NO	NO	Yes	Yes	2021.12.23
		Tcf7l2	Yes	NO	NO	NO	NO	2021.02.10
		Tcfap2a	NO	NO	Yes	NO	Yes	2021.02.17
		Scnn1a	Yes	NO	NO	Yes	NO	2022.10.12
		Pclo	NO	Yes	NO	Yes	NO	2021.09.17
		Trp73	NO	Yes	NO	NO	NO	2021.02.23
		2410127L17Rik	Yes	Yes	NO	Yes	NO	2021.03.24
		GENSCAN00000040670	NO	Yes	NO	NO	NO	2021.03.29
		AI314831	NO	Yes	NO	NO	NO	2021.04.08
		Pcsk5	Yes	Yes	Yes	Yes	Yes	2021.10.21
		Morrbid	NO	Yes	NO	Yes	NO	2021.10.27
		GENSCAN00000029702	NO	Yes	NO	Yes	NO	2021.11.15
		Hdac2	NO	Yes	NO	NO	NO	2011.11.23
		Tpm2	Yes	Yes	NO	NO	NO	2022.03.21
		GENSCAN00000034820	Yes	Yes	NO	NO	Yes	2021.09.02
		Stat3	Yes	Yes	NO	NO	NO	2021.10.14
		Cnnm2	NO	Yes	Yes	Yes	NO	2022.04.07
		GENSCAN00000027118	Yes	Yes	NO	NO	NO	2022.10.27
		GENSCAN00000004425	Yes	NO	NO	NO	NO	2022.11.10
		GENSCAN00000027255	NO	Yes	NO	Yes	NO	2022.12.08
	Subviable E18.5	Wnt2	Yes	Yes	NO	Yes	Yes	2021.12.16
	Subviable P10	Pdzrn3	NO	Yes	NO	NO	NO	2021.11.05
	Total	55	29	35	9	31	9
	Proportion with defect (%)		0.527273	0.636364	0.163636	0.563636	0.163636
