# Supplementary material for: Embryonic Lethal Phenotyping to Identify Candidate Genes Related with Birth Defects
Source: Int J Mol Sci. 2024 Aug 13;25(16):8788. doi: 10.3390/ijms25168788 (PMC11354474; doi:10.3390/ijms25168788)
Supplement: Supplementary file 1 [file ijms-25-08788-s001.zip › Table S4.xlsx]

## Sheet: Table S4
Table S4 List of embryo lethal genes
	No	GeneName	Ensembls No	line_name	Feature Type
	1	Gm3867	ENSMUSG00000066767	100318002-HLA	protein coding gene
	2	Appl2	ENSMUSG00000020263	090205002-HRA	protein coding gene
	3	Gpatch8	ENSMUSG00000034621	081007007-HRA	protein coding gene
	4	Ubb	ENSMUSG00000064105	091015001-HRA	protein coding gene
	5	Tut1	GENSCAN00000005171	071218012-HRA	protein coding gene
	6	Gm48401	GENSCAN00000009561	090818021-HRA	protein coding gene
	7	AI314831	ENSMUSG00000074987	091015233-HRA	non-coding RNA
	8	Morrbid	GENSCAN00000016717	091029285-HRA	non-coding RNA
	9	Gm48853	GENSCAN00000015742	090210001-HRA	non-coding RNA
	10	Gm49984	GENSCAN00000004794	091015201-HRA	non-coding RNA
	11	Gm25679	GENSCAN00000036577	100114237-HRA	non-coding RNA
	12	GENSCAN00000040670	GENSCAN00000040670	Ab21qR58	intergenic
	13	GENSCAN00000038153	GENSCAN00000038153	080401235-MLA	intergenic
	14	GENSCAN00000027117	GENSCAN00000027117	091013046-HRA	intergenic
	15	GENSCAN00000029702	GENSCAN00000029702	100309034-HRA	intergenic
	16	GENSCAN00000034820	GENSCAN00000034820	100114242-HLA	intergenic
	17	GENSCAN00000015912	GENSCAN00000015912	091124015-HRA	intergenic
	18	GENSCAN00000027118	GENSCAN00000027118	080325025-HRA	intergenic
	19	GENSCAN00000022333	GENSCAN00000022333	081218032-HLB	intergenic
	20	GENSCAN00000004425	GENSCAN00000004425	100204048-HRA	intergenic
	21	GENSCAN00000012322	GENSCAN00000012322	090413984-HLA	intergenic
	22	GENSCAN00000007944	GENSCAN00000007944	090226216-HLA	intergenic
	23	GENSCAN00000027255	GENSCAN00000027255	090201956-HRA	intergenic
