# Supplementary material for: Embryonic Lethal Phenotyping to Identify Candidate Genes Related with Birth Defects
Source: Int J Mol Sci. 2024 Aug 13;25(16):8788. doi: 10.3390/ijms25168788 (PMC11354474; doi:10.3390/ijms25168788)
Supplement: Supplementary file 1 [file ijms-25-08788-s001.zip › Table S5.xlsx]

## Sheet: Table S5
Table S5 Genes are associated with the etiology of human disease
	GeneName	Feature Type	Name	Term
	Tcfap2a	protein coding gene	transcription factor AP-2, alpha	orofacial cleft
	Pclo	protein coding gene	piccolo (presynaptic cytomatrix protein)	melancholic depression
	Trp73	protein coding gene	transformation related protein 73	otitis media
	Gata3	protein coding gene	GATA binding protein 3	hypoparathyroidism-deafness-renal disease syndrome
	Rbpj	protein coding gene	recombination signal binding protein for immunoglobulin kappa J region	aortic valve disease
	Eya1	protein coding gene	EYA transcriptional coactivator and phosphatase 1	branchiootorenal syndrome
	Nf1	protein coding gene	neurofibromin 1	juvenile myelomonocytic leukemia；neurofibromatosis
	Pcsk5	protein coding gene	proprotein convertase subtilisin/kexin type 5	primary ciliary dyskinesia；VACTERL association；visceral heterotaxy
	Tfam	protein coding gene	transcription factor A, mitochondrial	Kearns-Sayre syndrome；Parkinson's disease
	Ttn	protein coding gene	titin	autosomal recessive limb-girdle muscular dystrophy type 2J；dilated cardiomyopathy 1G；tibial muscular dystrophy
	Stat3	protein coding gene	signal transducer and activator of transcription 3	colorectal cancer；inflammatory bowel disease；peripartum cardiomyopathy
	2410089E03Rik	protein coding gene	2410089E03Rik	Joubert syndrome 17
