# Supplementary material for: Embryonic Lethal Phenotyping to Identify Candidate Genes Related with Birth Defects
Source: Int J Mol Sci. 2024 Aug 13;25(16):8788. doi: 10.3390/ijms25168788 (PMC11354474; doi:10.3390/ijms25168788)
Supplement: Supplementary file 1 [file ijms-25-08788-s001.zip › Table S6.xlsx]

## Sheet: Table S6
Table S6 Genomic Sequence
	GeneName	Line name	Genomic Sequence	Date
	Gm25679	100114237-HRA	TTAAGTGACTTGTAACCCATACTACCCCAATCTAAGAAATACAACCTTGCCTCCACCTAGCTACCATCTCTTACGAACCTCCGCACAGTCTTCCAGACGCTGGCAAGGCTCGACAACATGACAAAACATCTGACTTTGCAACCACAAAAATCCAGGGGAGAGCGCGAACGCAGTCCCCCACTACCACAAATTATGCAGTCGAGTTTCCCGCATTTGGGGAAATCGCAGGGGTCAGCACATCCGGAGTGCAATGGATAAGCCTCGCCCTGGGAAAACCACCTTCGTGATCATGGTATCTCCCCTGCCAGGTAAGTATGAGTTGCTTCTGCCGCGTGCGCATATTCCCGCACCGCACACTCACTTCAAACATACGGTCACCGCGTCCGCTTCGCCATCATG…	2021.10.27
	GENSCAN00000038153	080401235-MLA	TTAAAATAAGTTTATAATCAATTTTGTATTGGTCCGG	2021.11.05
	Gm3867	100318002-HLA	TTAAAGACTGTCTACTCAAGGTATCAAGTTTTGTACTGTCGGAAAAGGGTGCCTTTGGTTTTGGTTTTGGTTTTTGGTTTTGTTTTCTTTGGATTTGTCACAAAAGGCTGCTCCCAAGCCTTTTTGAAAATTGGTGTGTGTGTGTGTGTGTGTGTGAGACAATGGGCGCGTATGTGTGGAGGTCAAAGGGCATCCTCTGGGTGTTGGTCACCACCTTCCACTTTGAGACATAGTCTGGTTTGAAACAACATATACCAGGAGAGCTGGCC	2022.03.27
	GENSCAN00000027117	091013046-HRA	TTAAGTAACGTTAGGACAGTGGCAGAGTAAGAAGAGGAAATATGAAGCATTTAATTGATGGAAACTGAGTTTAGGTAAGGAAGTAACAGATTACAACTGTGAATGCTTACATCTGAACTAGTCGCTAGAAACTGAGTTTTTGGTAAGGAGTTAGGACTGTTTCCTAGCTGTCAAGCTACAGTTACCTTAGCTGTCAATATAGTCAGAAACCTGTGGAAGAATAAACAATAATCTACCAGTTATATATTATTTAAAAAAAAATGAGAGTCCCGTAACCAATGGTTCCCTGTGGTCTCCATGGCAACCTGAATAGAGTCAGTCTGACTTTCAAGCCCAGAAGATGCAGGGTTTTTTTCTCCATGAAATGTTATGTGTGACATTAAAAAATGGCTTACCTTG…	2022.10.20
	Tfam	080522018-HRA	TTAACAGAGATCCACCTGCTCTGCCACTAGAATGTTGGGATTAAAGGCC	2021.09.09
	Csnk1a1	080228002-HRA	TTAAAATATTATGGTCATAAGCCTCCACAAATACTCCCAACTATCCTTAAGATTTCTATAACTTCTAATTAGAGTATAGAAGAAATATTAGAAATAACTTTAAATGATAGTTTGCTAATGAAAAGCTTGGCC	2021.11.04
	Appl2	090205002-HRA	TTAATTAGGAAACTAAATGAGATAATGTGCAGGAGGTGCCTGGCC	2021.11.11
	Mtx1	091208038-HRA	TTAAACATTAGGAAAAGATTTCTACCCTTATGCCATCTACACTGTAAAGCCTATTCACAAAAGCTTTTCCTAATTAACTTCCCTCTTCCTGGAAGTACTGATTTACTTTGACAGTCTCTGTATTCTGTTTCTACTTTACATCAATACACGTGATCGTTTCATTATTTGCTTACATGTTTGCCTTTCTGTTAACAATTTCAATACAAGGGTCAAAATCGTATTGCAAGGGAATGTTTTTTACTCTAAGAGGCATAATAAATGTTTTTTGCAATCCCGAAGACGTTGAATGAAGAGAAGCAAGTCTGCCTAGTTCTAAAGGTCTTCCTACACAGTCTGGCTGTGGGGCTGTCTGGTCTACGAAAACGAGATTCAATGGATTCATAGCGGAAAAAGAAGAGA…	2021.12.09
	GENSCAN00000015912	091124015-HRA	TTAACCAACTAACCAATTAACTAATGTAGTTGGTAGTGAAAGTATAAATCCTCTATAGAACCTTCATGGCTTCAGAACTGTTATTCTAATTGTAAAAATCCAAAAAATGTATGGAGTGAGGACTGATAGTGTTTGAGTGGCTACTGTGAGTCAGCTGCATGGTGTTTTTGTTTATGAGTTACAATAAAGTGATTTTAATTAAACATTGTAAAGAAGGTTGGACAAGTGTGAGCGTTTTGCAGTTTGATCCATTGTTGTGTAGGAGTGACTTTGCAAAGAACTTGCTCCTTGCTTTGCTCTGGAGGCTAACCTAAAGAGCTGACTGCCAGAAGCTTCCAAGTCAATGATGTTTCTCACCACTGGGTGGGAAGTGTTTCCCTTGAAGAAGGTTGAGCTTCT…	2022.09.29
	GENSCAN00000012322	090413984-HLA	TTAATGAATGTGGCTGCCCTTGTATTTGGAGCACAGATATTCAGAATTGATCGTTCCTCTCGGAGTATTTTACATTTGATGAGTATGAAGTGCCCCTCCTTATCTTTTTTGATGACTTTGGGTTGGAAGTCGATTTTACTCGATATTAGAATGGCGATTCCAGCTTGTTTCTTCAGACCATTTGCTTGGAAAATTGTTTTCCAGCCTTTCATTCTGAGGTAGTGTCTGTCTTTTTCTCTGAGATGAGTTTCCTGTAAGCATCAAAATGTTGGGTTCTGTTCATGTAGCCAGTCTGTTAGTCTATGTCTTTTTATTGCGGAGTTGAGTCCATTGATATTAAGAGATATTAAGGAAAAGTAATTGTTTGCTTCCTATTATTTTTGTTGTTAGAGTTGG	2022.12.15
	GENSCAN00000007944	090226216-HLA	TTAATCATCAGGGAAATGCAAATCAAAACAACCCTGAGATTCCACTTCACTCCAGTCAGAATGGCTAAGATCAAAAACTCAGGTGACAGCAGATGCTGGTGAGGATGTGGAGAAAGGGGAACACTCCTCCATTGTTGGTGGGATTGCAAGCTTGTACAACCACTCTGGAAATCATTCTGGCGGTTCCTCAGAAAATTGGACATAGTACTACCGGAGGATCCCGCAATACCTCTCCAGGGCATATATCCAGAAGATGTCCCAACCGGTAAGAAGAACACATGCTCCACTATGTTCATAGCA	2022.12.15
	Gm49984	091015201-HRA	TTAAAAAATAATCTTTCCCCCATTGTCACAGGTATATTATCTGTTTATATCAAACCTTCCGCCCACTTCTCTGTTCTCAGCAACGTAGACCTTTGTACTGGAGAGTAAGAGCTTACTCTGTGTTGATATCTGACAACTATGCTATAATAAATGCCAGCATCTCTGGTGCTAAGACTTTAGCCTATAAAATCCTTTCTAATGCAATCTTGAAAACCACACAACCCACCTGTAAGTGAGGATTTCACCATCTGGGATCTTGGTGAAAGATGGGCC	2022.12.08
	Gm48401	090818021-HRA	TTAACAACAAAAATAACAGGAAGCAACAATTACCTTTCCTTAATATCTCTTAATATCAATGGACTCAATTCCCCAATAAAAAGACATAGACTAACAGACTGACTACACAAACAGGACCCAACATTCTGCTGCTTACAGGAAACCCATCTCAGGGAAAAAGACAGACACTACCTCAGAGTGAAAGGCTGGAAAACAATTTTCCAAGCAAATGGTCTGAAGAAACAGGCTGGAGTAGCCATTCTAATATCGGATAAAATCAACTTCCAACCCAAAGTTACCAAAAAAGACAAGGAGGGACACTTCATACTCATCAAAGGTAAAATCCTCCAAGAGGAACTCTCAATTCTGAATATCTACGCACCAAATGCAAGGGCAGCCACATTCATTAAAGACACTTTA…	2022.12.22
	Rbpj	100112048-HLA	TTAACATGTTCTTGAAGTACCATGGCATGATTAGAAGGTTTGCTTTTAGAGATCTCTCAGTGACCCAGTGGTCATGGGCATAATCAACACTTAATTCTTTACTTTTTTTATATTTTAAAATACTATAATATTTAGATCACAGGTATGTTTATGGATATTTAGTGTGGTTTTACTGTTAGAATCACAAACTTTAATGACCGACTGTTTTTTCCCCCTTTTTTGACATAAGTTTGTGGAGGACAGGGTAGATGCTCTCCTTAGGTATTTGTAAAAGCTATAATTTCTTTCATCAAATAGTAGTTTAGAGATAATATAACCTTTTTTTTCTAGTTTTTTCTTTCTTTTTTTATTGATTATTTGGGATCTCACATCATGCACTCTGAGCACAGTCTTCTCCCA…	2021.10.08
	Lamc1	080708002-HRB	TTAAAGACTGTCTACTCAAGGTATCAAGTTTTGTACTGTCGGAAAAGGGTGCCTTTGGTTTTGGTTTTGGTTTTTGGTTTTGTTTTCTTTGGATTTGTCACAAAAGGCTGCTCCCAAGCCTTTTTGAAAATTGGTGTGTGTGTGTGTGTGTGTGTGAGACAATGGGCGCGTATGTGTGGAGGTCAAAGGGCATCCTCTGGGTGTTGGTCACCACCTTCCACTTTGAGACATAGTCTGGTTTGAAACAACATATACCAGGAGAGCTGGCC	2022.08.11
	Bcas3	081118041-HRA	TTAAGGTCCTGTTTTCCTGAGGTAGGCAAGCAAAACTGTAAAACACAGACAGGCAGACTGCAGAGGAAGAAGCTAAGCCGTAGGTCACATCTGAGTTTGGAGAAGACGCCAGAAATGTCTATGCCTGTGCTTGCCCACGTTTTAGAGGCAACAGCTCAAAGCAAAGAGAGAGTAGGAACTGACCTTAGAAAGCCAGTGAATTGATCCAGCAAGTAGGGTCTCCTATTCCCAGCCCTCTGCCCACCCCAGTTGGTTGAAGAGATGGTGAATCAGTTAAGGTTATCATAGGTAAATAGATCTGGCTTCCATATCCAAAATAGCAGTGTGGAGGTACAAGAACCAGGGCAGCAGGCC	2021.09.23
	Smad2	090901064-HRA	TTAACTAGGTTAGCTGCAGAACTGGGTGAACAGACAAGTAAACTTAACTAGGTTAGCTGCAGAACTGGGTGAACACACAAGTAAACTTAACTAGGTTAGCTGCAGAACTGGGTGAACAGACAAGTAAACTTAACTAGGTTAGCTGCAGAACTGGGTGAACACACAAGTAAATTTAACTAGGTTAGCTGCAGAACTGGTGGTTGAGGACCTTTTGAGTTTTTAGATTTGACTTTTGGGCC	2021.09.30
	Pigq	100114014-HLA	TTAATTAAATATTTATGGGTGCTTTTTTTTTTCCCC	2021.10.14
	Ttn	080214044-MRA	TTAAAAAAAATAATTGAGAAGAGGCAAAAACAATGATGTGAAGCACAAAGAAAGCTAGGCAAGCAGACTTTAAGTTAGAATGCTTGTTTTCTTCTAATAGTCTGTCCTTGCACACAGTCTTGATGGCTCTTGACTTGTTTGGGGCAAGTCCTAGATAGCTCCTTTGTCTTAGGCATTTCTGAGAGATGCTTTAAAGATATTAGTATTTTAGATTTTGGGACAATACACACAAAACAGGGAACATTTAACAAACACAAGATAAAAGGTTTTCTTGTTTAGAATTTCATGACAAGAGTTTATACCTTCAGGTGAAGGAGGCTCAGGAATTTCAGGGACAGCCTTATATGACTTCAGCTCTGGAAACGCTTCCCGG	2021.10.28
	Ubb	091015001-HRA	TTAAGCTCCCTGGCGCGCGCGCCAGGGCC	2022.08.25
	Gm48853	090210001-HRA	TTAATCTGCACTAGGGAGGCAGAGGCAGGCTGATCTCTGAGTTCCAGGACAGGCAGGGCTACTCAGAGAAACCCTGTCTCAAACAAACAAAAGCCAGATGGTGGTGGCGCACGCCTTTAATCCTCAGGCTTGGGAGGCAGAGGCAGGCGGATCTCTGAATTCAAGGCC	2022.09.15
	Gpr107	090514011-HRA	TTAAAGAGACAGTAGGGGATGGCAGGGTTTCATTCTGTAGTCCAGGGTACTCTCACACTTGGAGCAGTCCTCCTGCCTCAGTCTCCCGAGTCCTAGGATTACAGGCACGCTCCACCACACTCTGGATCTTAGACTATCCCAGAACACACTGGTTGGTTTTCCCACCTCTACTTCCCAGGCGCTAGGATTGCAGTGGCC	2022.11.03
	Tut1	071218012-HRA	TTAAATGTCTGTATGAAATAAACTAGCAGCTTTATTGTTTTTGAGGTTTGGTTCCTCACTTGAGGAGATTTTTAAGTGCTTGAGGGATAAAACCCTGTAGAAAATGATGAAGACCAGGGAACAGGCC	2022.10.12
	Etv6	081125037-HLA	TTAAGAAGAGCCTACAACTTCCAGAAGATTTCAAGTTAGGTTTTTTTCTTTGCTGCTGCTTTCATTGATTTACAATAGAATTTGGGATTTGGGTAGAACCGCACGTCGTCCAGGCC	2021.02.28
	2410089E03Rik	100105036-HRA	TTAATATGTTAGGAATTTTGATCTTTGAGTCACTTTGATGATACTGTTATTATCTTATATTTTATATTATCAATCATAATATGATAATATGGTCAGCAGTTACCCTACTGTGCTGTTGAAAAACGAGTACAGAGTCCTTTACTTTGGTGCCTCTTATTGGACTTGAATGTAAATAACAGGGCTCAAGGCC	2021.03.17
	Gpatch8	081007007-HRA	TTAATTAAACAGCAGCAACGAGAACAAACCAAAACCAGTCAATCAACAGAAACACAGAAGACAGTTGACTGCCATGCTGCAGAAGACAGCTCTAGGTTTCTACCTCAGGAACTACAAGTGTATGTCACTGTATATGACTCAGATTAAAATTAAGTGGAAAAACTAACATCAGGAAGACTAAGCCAAATAGATTTGTTGAGGTGAGCTTTGATCTTCCACTTATTGTATTGCAATCATCTCTGGTGACACCAACAGGAAGTGACAGATGAACGTGTGACAGTAAGGTGCTTTACTCTTTTCTTGTTGTTTTTGCAGCCCAGAAGAGCAAGCCGGTCTTTGAACACAAACATTCCCTCTGAGCTACCCTTCCAACCCCAGTATTCACTAGTAAATGCTGCT…	2022.09.29
	Mtmr9	090120006-HRA	TTAAGGTATCAGTACACTGTTAGCAGTCTTCAGACACACCAGAAGAGGGCATCAGATACCATTACAGATGGTTGTGCTGGGAATTGAACTCAGGACTTTGGAAGAGCAGCCAGTGCTCTTAACTGCTGAGCCATCTCTCCAGCCCAGCATTCACACACATCCAAATCCCAATTTCTTTTGGGAAGTGACCGTGTGTGAGCTCACTCACCTTTCACTTTCATTGTTGCCCAGGAATGTCCCGAACTGTGAGGCATAAGCATGCTCAAAGAGCAGGATGAGAAAATGCTCATTAAACTCGAAGGAGCAAGGGAACTGCCGGAGGATCTGCCACACGCAGTCCAGGAAAAGAAGAAACACGGGGGGCC	2022.10.27
	Dyrk1α	090903006-HRA	TTAAGTGATTGTGAGCTGTCGTGTGGGTGTTGTGGGCTGCAGCCAATTCATTATGTGCTCTTAAGCACTAAGCATCTCTGCAGTCAGCATGACAGCTAGCATCGATAAATCCAGCACTTCACATACCAAGGCTGAAGATTTGGGGTTCCAAGCCATCCTGAGCTTGGATGCAATCAAAAACCTACGTCAAAATAACAATAACAACAACAACAACAACAAAAGCAGCAGCAACAAAGGTGGCAGTGCCGACGCTGACCTCTACACCAGTGAGGAATCTGCATACTTGTCTGATAATCTTTGCGAAAACGGTAAATCTATACAGCGTTATATAAAATGTACTGCTATGAGGGAACAGCGAGATGGCTCAGTGAGTGCAAACCATCTGAGTTTGATCCCTGC…	2021.11.18
	Gata3	080115001-HRA	TTAATAAATACCATCAAAAATAATAATAAAAGGAAAAATAAACCCTCCAGAGTACATCCACCTTAAGTCAACTGAAAGCAATCTAGTTTATTCAACCAAAAATCCAGAGAGAAAGAAAAAAAAAAAAACCAAAAACCAAAAAAAAAAACCTTTAAACCCAAAAAAAAAAAAAAAAAGGCC	2021.09.10
	Eya1	B65cR19	TTAATAAATGTCCATTCTCCTTCCTTAAAATAAAATAAAGTTATCATATTTGATGAACATTATTAGGGTTCTTCCTTGCTAGAAACTGTGTTGCTACTTCTAAGGAGTTATAATGTTCCCTGATGTCCTTATTTATGGGGCC	2021.10.14
	Nf1	W39-10	TTAACTAGCCATCAAATGCTTAGTAGCACAGAAATTCTCAAGTGGTTACGGGAAATTCTGATCTGCAGAAATAAATTTCTTCTTAAAAATAAGGTAAGCACAGTGACTTTTTCTTTTGGTTTTCGAGACAGGGTTTCTCTGTGTAGCCCTGGCTGTCCTGGAACTCACTCTGTAGACCAGGCTGGCC	2021.10.21
	Slc20a1	080603012-HRA	TTAAGTCATTGAAGGCTGTTTTTGCAGTATAATTTAATACCAAGTAAGTTTTATTTGGTACTAGTCTTTGTGTCTGTTTTAGTCAGTCGTTAAGATAGTTTAGCAGAGTCCCCTTCTGCCTTTCAGTGTGTGGAATGTTGGTTTGTGGATACACAGCAGAACAGGAATGCATAGACTGCAGTGGCTTTAGAAGAATGCTGCGTCATTGCAGTTCTGAGGAGCCGCCCAGAGCTCTGTGCTCGTCAGCTGTGCGGCACGCACAGTGGGAATGAAGCTTCCAGGACTCTGACCTCATTTTTGTCTCAGTCTGGAAGGAGAGACAAACCTCACTTTAATGCTGTGCTAGTGTGAGGTGTCTGAGCCAGTAGGTGACTGCTGAGCTGGCC	2022.04.07
	GENSCAN00000022333	081218032-HLB	TTAAGGATTAAAGGACTAGAACATTCCATGTTGGTAGAAAGCGTGCCTGCCATGTATAAGGCC	2022.11.03
	Cnnm2	090428026-HRA	TTAAGACAGTTGAAATTATATTTTTCTTTTCATCCAAAGTAGTTATTCTACCACACTATTAAAAGTCTTACAAATATAACTAAACTCATCCTGTCATGTATATATACCCAGAGCTGCTTAACCAGTCTTCAATGCAGGACTTTTAGACTAATGCCCTTAACTATAGAGCCATCTCTCCAGCTCCTATTATATGTCTAGTATATGTATATATACATATATATTGCTATTAAAAACATTTAGGGAGACTGGAAAATTAGCTCCGCCATTAAAAGTGCCCAATGCATTTGCAGAAGACCCAAGTGTGGCTTGCAGAAGCCACATGGCAGTTCAGAACCATCCATGTCTAGTTCCTGACAGTAAGCACCTACCTCATCCCTCTTCTACCCTGAGGGCACCTGC…	2021.12.23
	Maml1	080103044-HRA	TTAAGAAACCACTGAATTTGGCAATACCATATTTGGTGTCCTTTAAGGGGGCAATTTCAGAAAAGTAGGTAAACAGATAACAATGTGCTAGTAATTTCAGGTGGCAAGGGCAAAAGGGAAGGAGGAACACAGACTGAGTGAGAGTGTTTGCTCTAGTTTCCAAGCTGAAAGGCC	2021.02.10
	Tcf7l2	080708007-HRA	TTAAAAACACTTGTAGATCTGACTGATCCAAGCCCAGCACTGCTCAATAGTGAGCATATTATTTCAGACAGCCACCTTGAATAAGCAAAAAAAGAAAAACAAAACTAGTGTGTGTAAACACGAGGTAGGGACCGCGGCC	2021.02.17
	GENSCAN00000029702	100309034-HRA	TTAAAAACCCATGGCTTCTGGGAAGAGCATTACCGAACCATGCGATTATAGCAGTTTACAAATATTTTCTTCCCACCCCTCTTGACTCTATTATTTCCTTTGCTGTGTAGACCTTTTACTTTGATGTAACAAGGTTAATCAGCGTTTAATTTTGTTATCTGTATTTTTAGGGTTCATATGCTAAAAACCACTGTGTGTTTTCCATATGTATTTTCTTTCTGGTAGTTTTATGTTTTCAGGTCCCAATATTTAAGTTTTTAAATTCAGTTTGAGTTAACTTTTGAGGATGTGAGACGAGCCAGTTCCGTTTGTTTGCGCGCCTGTCTTAAGGACGAGTCTTACTCTGTGGCACAGTGTTCACACCTCCGTTGAACATCAGCTGGATTTTGTTGAAATGAT…	2022.10.12
	Stat3	091222007-HRA	TTAATAAAAAGCTGGGTGTGGTGGTGTGCCCATAATGCCAATGAGGGCAAGATAGGAGGTGGAGACATGTGGACCCCTGGAAGTTCAATGGCC	2021.09.17
	Tcfap2a	081106009-HRB	TTAAGGAACACGCGCGCGCGCGCACTTCACACACTTACACATACACACTATATAAAATATTCATTTTTTTTTTTTTTTTGTCTCGAGGGTGTAGGTTACTATAAAAAATTTTTTGATTTTTTTCCTTACTGGGGGGAGGGGGGAACCTGGGCAGAGTCTCAATCTAAGCAAAGCAGAACCAGACTCCAACTGTAAATAACTCAGTGTCCGGGATCTGGAAACCACTCACAGTCTTCAGTGCTCCTCCATATCGCTTGGTCCACTTTTTGGACTCTGCAGAACACAAAGCTTCCTTCTAGTTTTTTACTCAACTGCTGCGGGTGTGGGGGCACACCCCCCCGCATGTTTTTAGCGTCTCCCCCCTCCCTTGCTGTAACTGAGCAAAAAATAAAAAAAATA…	2021.02.23
	Scnn1a	100121056-HRA	TTAAGCTCGGTATTTAAGACCCACCACAGTGTGCCCTTCCCCCCTCCCAGTGAGTGGGGATCAGTGGCC	2021.03.24
	Pclo	091217257-HRA	TTAACAGATTTATTCATTTCCTCTTTAAAAACCTCTTTTATCTTCATCTAGTTGATTTTGAGGCATTTGCCTTGTGTGTCATCTGGTGGAGACATATTGCCCTGACTTTTACTGATTGTGTTCTTATGCTTCAACCTATGGATCTGGGTTTGGGATGAATATAGGTCTAGGTGCTGATGTCTGGTTTTGTTTTTTTTTTTGTTTTTTGTTTTTTTTTTT	2021.03.29
	Trp73	080925203-HRA	TTAAGGAGCAGCCTCCCTGGGGCAGCCTTCTAAGCCCGCAAACCAGCTTGGCC	2021.04.08
	2410127L17Rik	W80qR10	TTAAGACAACTCGAAGCAAGGAGTTTGAATTGTATGAGAGGGACAGGAAGCCACGGGAAAGATGGCATAGAGCAGGAGTAGCAACAGAGAAAGATTTTGTATTTCTAGTTTCCTGAAAAAAAAAAACTTTATTTCCCCTAAATTCTGAGATTGGATCACATTCATTCTGAAGTTAAAAAGGGACAACTGGGAGGAGTTAACCTTTTGCGTGTATGTTGAGGAATCAGATCTCAAATAGGAGTGAACCTGGTGAAAAGCTTCACACTGCTACTGAGAGTCACTGTCCTCTCCTGGGACGTGAAGAGGGTTGTTTTAGTTAGGGTTTCACTGCTGTGAACAGACGCCGTGGCC	2021.10.21
	GENSCAN00000040670	Ab21qR58	TTAAAAGACCAGCCACCAGTCAGCCAAAGCTGACATTTCTATCTGTGGGCAGGCC	2021.10.27
	AI314831	091015233-HRA	TTAAACTGAGAAAGGGCAGCAAAGGGAGGGAGGGAGGGAGGGAGTTCCTCGTCCATATAATGTTCTGCAGTTACACTACTTATCAAAAGGGAAAATCACAAAGTGATATTTAGATTTAGCTAGTTTTCTGAGGAATAATTCATTCATATTTAATTAATTCCAGTGTTGACAGAAAAGTGACCCGGAGTGTAGCCAGGAGTGAGGGGGATGAGATGAAGCCCTGCCTATAAAGGATGTTATCATTTCTAGGTTAAAAACATAAAAACACAAATACTTTGAAAGATTTTC	2021.11.15
	Pcsk5	071218006-HRA	TTAAATATTATGGAATCTGAATACCATCTACATGATATCATACTTAGAAGCTTAATATATCCATAGGGAACTATGTCCAGTATATGCAAATACTTAGGCC	2011.11.23
	Morrbid	091029285-HRA	TTAACATCCTATGTTTATCTGGCTACTTCCTAGCCATGGCC	2022.03.21
	Hdac2	081230026-HRA	TTAAGAAACTTAGGAGTACACTGGGAAATATAATTATAGTAATTGTTATATTCTATATTTTTGTTGCCACGTGCTTTCCTCTGGACTATGTCTCCAAACATTTTGATTCTGATTATCTCTATCAGAGAAAATAAACAAAGCATAAAGCAATTGGTGTCTAATTACATAAATTATGCATACATTCAATTCTGTTATACACTATACATTAGAAGGCACTACATGATTGGTCCCAAGCTTCACTCTAAACCAGGCAAAGTTTATATTTCTAGATAAAGTATTAAAAGCCTGAGCCTTGCAATTAGAACTAAATGTAGCCCCATCTGCTCAATTACACTTTGAGAAAAACGGGAAAGAGGTCAGAAAGGATCTCAGTGTAGACACATAATTAGCTTTATATCA…	2021.09.02
	Tpm2	081118031-HRA	TTAAAGACCTAGAAAGCAGAAAGCTAAGATTCTGGAGAAGAAATGTACTGCCTTTGGAGCTTAGCAGATTCTAACTAAGGCATAAAAAGTCCTTTGACCTCTGACCTCTGACCCACAGGCTGAAGCAGATGTGGCC	2021.10.14
	GENSCAN00000034820	100114242-HLA	TTAAAGCAAAGGCGGTCGTTCCCTTTGGCACCGCCTCCCTGCCCTCAGGCTGCAGCCGGTCCGACTCTCGGGTCCCTTAGAGCGGCC	2022.04.07
	GENSCAN00000027118	080325025-HRA	TTAATCTTGGGCTGAAGGAAGAGCCAGAGCTCAATTCAACCATCTCCTTTTTCTCCGGGGTGTGTGTTTGTTAGTTTTGTTTTGTGCTTCTTGTTATTTGTTGGTTGAGACAGGGTCTCATGTAGCCCAGAGTGGCC	2022.10.27
	GENSCAN00000004425	100204048-HRA	TTAAGGGGGTTATTTGATTTTCTGAGGTCCACCTTCTTGAGTTCTTTAAGTCTTACTATGTAGCCTAGGCTAGCCTGGAATTCACAGATCCTCCTGTCTCCAAGTGCTAACAAGTATATACCATTAAGCATAACTTTTTGCTAGATTCTAAATCTGTTCAAGTACCAAACTTTCTAATACAAAACATGTGTGGGGCTGGTGAGATGGCTCAATGGGTAA	2022.11.10
	GENSCAN00000027255	090201956-HRA	TTAAGATGATGGGCTTCAACCGAATTCCTAGTATTTGGTCGGCTTTTGACCGTGTGCAAGGACAGAGTGTGTAGGCATGTGAAAAAGACAGTGACCAGAAGCCTAGTTAAATACTTCGTTCTCATGAAAGTCACTTTATAGGTCCTAAAACTGGTTTGGGAAAATGATTTAGCTTCGCAGAAGTAATTGTAGCATATCAGCCCAAAAGGAATGTAGTTTAAGGTACTTAATGTTATAATGTTTAAATACTTTGTATGCTATGATATGATATTAACAAAATGAATGAATGATTTAGTCCCAGCACTTGGGAGACAGAGACAGGCGCATTTCTGAGTTCGAGGCC	2022.12.08
	Wnt2	091208007-HLA	TTAAACCTATTCTAGAGTTTCAGAGTATCTCCTTAAAAGACTGTTTGGGTTTTCCCTCTACCTGTGAAAGAATAAATTCCAAATGTTTAAAAAAGTTATTCTGTTTTACTCTGGAACTCTGGGGCACATGTGGCC	2021.12.16
	Pdzrn3	080804971-HLA	TAACATGTATAGTCAGAAGGCTGCTGGGCC	2021.11.05
